# Supplementary material for: Assessing the impact of maternal blood pressure during pregnancy on perinatal health: a wide-angled Mendelian randomization study
Source: BMC Med. 2026 Jan 14;24:2. doi: 10.1186/s12916-025-04548-3 (PMC12801432; doi:10.1186/s12916-025-04548-3)
Supplement: Supplementary file 3 — Additional file 3. Supplementary Tables S1–S11. Table ST1–Definitions of perinatal outcomes. Table ST2–Genetic instruments for Systolic Blood Pressure in Keaton 2024 GWAS. Table ST3–Genetic instruments for Diastolic Blood Pressure in Keaton 2024 GWAS. Table ST4–Genetic instruments for Systolic Blood Pressure in Ehret 2016 GWAS (GCST006259). Table ST5–Genetic instruments for Diastolic Blood Pressure in Ehret 2016 GWAS (GCST006258). Table ST6–MR results for the genetically predicted effects of maternal blood pressure on adverse perinatal outcomes. Table ST7–Steiger directionality test for the genetically predicted effects of maternal blood pressure on adverse perinatal outcomes. Table ST8–Heterogeneity test for the genetically predicted effects of maternal blood pressure on adverse perinatal outcomes. Table ST9–MR-Egger intercept test for the genetically predicted effects of maternal blood pressure on adverse perinatal outcomes. Table ST10–Multivariable MR for the genetically predicted effects of maternal blood pressure on adverse perinatal outcomes, accounting for body mass index, height, years of education, and age at first birth. Table ST11–MR results for the genetically predicted effects of maternal blood pressure on adverse perinatal outcomes, accounting for offspring and father genotypes through weighted linear models. [file 12916_2025_4548_MOESM3_ESM.xlsx]

## Sheet: ST1.Outcomes_definition
Supplementary table 1A. Definitions of primary perinatal outcomes
Binary outcomes	Case definition	Control definition	Exclusion criteria	Contributing studies
Pregnancy loss outcomes
Miscarriage	≥1 pregnancy loss before 20 gestational weeks	No pregnancy loss	Multiple births	ALSPAC, MoBa, UKB, FinnGen
Stillbirth	≥1 pregnancy loss at or after 20 gestational weeks	No pregnancy loss	Multiple births	ALSPAC, BiB,MoBa, UKB
Maternal morbidity outcomes
GDM	Diabetes mellitus diagnosed in pregnancy	No GDM or pre-existing diabetes mellitus	Pre-existing diabetes, multiple births, non-live births	MoBa, FinnGen, GenDIP
Perinatal depression	Maternal depression during pregnancy and up to one year after birth	No maternal depression	Pre-existing depression, multiple births, non-live births	BiB, MoBa, PGC
Labour outcomes
Induction of labour	Artificial stimulation of uterine contractions	No artificial stimulation of uterine contractions	Multiple births, non-live births	ALSPAC, BiB, MoBa, UKB
Prelabour rupture of membranes	Rupture of the amniotic sac before 37 gestational weeks	No rupture of the amniotic sac before 37 gestational weeks	Multiple births, non-live births	ALSPAC, MoBa, FinnGen
Caesarean section	Delivery by caesarean section	No delivery by caesarean section	Multiple births, non-live births	ALSPAC, BiB, MoBa, UKB, FinnGen
Offspring birth outcomes
LBW	<2,500 g	≥2,500 to 4,500 g	Multiple births, non-live births, PTBs (GA <37 weeks)	ALSPAC, BiB, MoBa, UKB
HBW	>4,500 g	≥2,500 to 4,500 g	Multiple births, non-live births, PTBs (GA <37 weeks)	ALSPAC, BiB, MoBa, UKB
Pre-term birth	GA<37 weeks	GA ≥37 to <42 weeks	Multiple births, non-live births	BiB, MoBa, UKB, EGG
Post-term birth	GA ≥42 weeks	GA ≥37 to <42 weeks	Multiple births, non-live births, elective caesarean section, physician induced labour	BiB, MoBa, UKB, FinnGen, EGG
SGA	Birth weight <10th percentile for GA	Birth weight ≥10th percentile for GA	Multiple births, non-live births	ALSPAC, BiB, MoBa, UKB
LGA	Birth weight >90th percentile for GA	Birth weight ≤90th percentile for GA	Multiple births, non-live births	ALSPAC, BiB, MoBa, UKB
Low Apgar score at 1 minute	<7 points	≥7 points	Multiple births, non-live births	ALSPAC, BiB, MoBa
Low Apgar score at 5 minutes	<7 points	≥7 points	Multiple births, non-live births	MoBa
NICU admission	Offspring admitted to the NICU	Offspring not admitted to the NICU	Multiple births, non-live births	ALSPAC, MoBa
Abbreviations: GDM, gestational diabetes mellitus; HBW, high birth weight; LBW, low birth weight; LGA, large-for-gestational age; NICU, neonatal intensive care unit; PTB, preterm birth; SGA, small-for-gestational age.
Supplementary table 1B. Definitions of secondary binary perinatal outcomes
Binary outcomes	Case definition	Control definition	Exclusion criteria	Contributing studies
Pregnancy loss outcomes
Sporadic miscarriage	1-2 pregnancy loss before 20 gestational weeks	No pregnancy loss	Age at menarche <9 or >17, underlying conditions that may lead to miscarriage (details in supplement), multiple births	ALSPAC, MoBa, UKB
Recurrent miscarriage	≥3 pregnancy loss before 20 gestational weeks	No pregnancy loss	Age at menarche <9 or >17, underlying conditions that may lead to miscarriage (details in supplement), multiple births	ALSPAC, MoBa, UKB, FinnGen
Labour outcomes
Emergency caesarean section	Delivery by emergency caesarean section	No delivery by caesarean section	Multiple births, non-live births	ALSPAC, BiB, MoBa, UKB
Elective caesarean section	Delivery by elective caesarean section	No delivery by caesarean section	Multiple births, non-live births	ALSPAC, BiB, MoBa, UKB
Offspring birth outcomes
Very PTB	GA <34 weeks	GA ≥37 to <42 weeks	Multiple births, non-live births, elective caesarean section, physician induced labour	ALSPAC, MoBa, UKB
Spontaneous PTB	GA <37 weeks	GA ≥37 to <42 weeks	Multiple births, non-live births, elective caesarean section, physician induced labour	BiB, MoBa, UKB, EGG
Supplementary table 1C. Definitions of continuous continuous perinatal outcomes
Continuous outcomes	Units	Exclusion criteria	Contributing studies
Offspring birth outcomes
Birth weight*	SD	Multiple births, non-live births, extreme birth weight (>5 SD from sex-specific study mean), PTBs (GA <37 weeks)	ALSPAC, BiB, MoBa, UKB
Gestational age*	Weeks	Multiple births, non-live births	MoBa, UKB, EGG
Abbreviations: GA, gestational age; SD, standard deviation; PTB, preterm birth.

## Sheet: ST2. SBP SNPs (Keaton 2024)
Supplementary table 2. Genetic instruments for Systolic Blood Pressure in Keaton 2024 GWAS
id.exposure	SNP	Effect allele	Other allele	EAF	Beta	SE	P-value	F	r2
SBP_Keaton2024	rs488834	T	C	0.7573	-0.3328	0.0301	2.191e-28	122.246	0.000108037
SBP_Keaton2024	rs10776752	T	G	0.078	0.7251	0.046	7.282e-56	248.474	0.000200673
SBP_Keaton2024	rs57748895	T	A	0.0186	0.7931	0.0921	7.002e-18	74.1544	6.09371e-05
SBP_Keaton2024	rs10159340	T	C	0.7313	-0.1531	0.0273	1.958e-08	31.4503	2.44445e-05
SBP_Keaton2024	rs2236796	C	G	0.1604	-0.7974	0.0327	4.29e-131	594.644	0.000454461
SBP_Keaton2024	rs11585169	A	T	0.5706	0.141	0.0246	9.656e-09	32.8525	2.58523e-05
SBP_Keaton2024	rs35479618	A	G	0.0168	0.9244	0.1153	1.076e-15	64.2778	7.49097e-05
SBP_Keaton2024	rs2861484	T	G	0.2012	-0.2296	0.0302	2.99e-14	57.8003	4.49652e-05
SBP_Keaton2024	rs1010069	A	G	0.4553	0.1625	0.0243	2.363e-11	44.7192	3.47559e-05
SBP_Keaton2024	rs2279470	G	C	0.2155	-0.1719	0.0295	5.553e-09	33.9553	2.6513e-05
SBP_Keaton2024	rs7796	G	C	0.4878	-0.3146	0.0297	3.683e-26	112.203	0.00013124
SBP_Keaton2024	rs12138150	T	C	0.3938	-0.2076	0.0247	4.496e-17	70.6416	5.46026e-05
SBP_Keaton2024	rs1043069	G	T	0.382	-0.1817	0.0252	5.557e-13	51.9887	4.13646e-05
SBP_Keaton2024	rs4651224	T	C	0.4496	0.1914	0.0247	9.25e-15	60.0468	4.81122e-05
SBP_Keaton2024	rs817140	C	T	0.2758	0.1608	0.027	2.523e-09	35.4686	2.74089e-05
SBP_Keaton2024	rs12042924	C	T	0.4665	0.1658	0.0245	1.185e-11	45.797	3.63097e-05
SBP_Keaton2024	rs2075865	A	C	0.4086	-0.1489	0.0246	1.468e-09	36.6369	2.84339e-05
SBP_Keaton2024	rs10863593	C	T	0.3231	-0.1891	0.0257	2.085e-13	54.1398	4.15061e-05
SBP_Keaton2024	rs12134698	A	C	0.1948	-0.2091	0.0302	4.555e-12	47.9396	3.63972e-05
SBP_Keaton2024	rs263533	T	C	0.4202	-0.1606	0.0246	6.708e-11	42.6207	3.33497e-05
SBP_Keaton2024	rs924653	A	G	0.5208	-0.1551	0.024	1.049e-10	41.7639	3.18624e-05
SBP_Keaton2024	rs11117882	G	A	0.2356	0.2333	0.0285	2.444e-16	67.01	5.20227e-05
SBP_Keaton2024	rs12088448	C	A	0.3527	0.1767	0.0256	5.648e-12	47.6423	3.78313e-05
SBP_Keaton2024	rs2494196	A	C	0.2821	-0.1673	0.0268	4.282e-10	38.9693	3.00833e-05
SBP_Keaton2024	rs1745417	T	C	0.5196	0.1834	0.0243	4.755e-14	56.9621	4.45592e-05
SBP_Keaton2024	rs699	G	A	0.4117	0.327	0.0244	8.014e-41	179.604	0.000137449
SBP_Keaton2024	rs4926499	C	G	0.8245	0.2955	0.0368	9.462e-16	64.4792	6.70579e-05
SBP_Keaton2024	rs12752228	T	C	0.1804	0.1799	0.0314	9.675e-09	32.8249	2.53961e-05
SBP_Keaton2024	rs114165349	C	G	0.0257	0.5759	0.0827	3.391e-12	48.4935	4.40745e-05
SBP_Keaton2024	rs74606343	C	T	0.0877	-0.2852	0.0433	4.596e-11	43.3834	3.45385e-05
SBP_Keaton2024	rs143167197	G	A	0.072	0.3931	0.0492	1.434e-15	63.8375	5.47966e-05
SBP_Keaton2024	rs2493296	T	C	0.1437	0.3286	0.0348	4.117e-21	89.1613	7.05155e-05
SBP_Keaton2024	rs1408945	T	G	0.4228	-0.2818	0.0243	4.158e-31	134.484	0.000102851
SBP_Keaton2024	rs1209384	G	A	0.6177	-0.2248	0.0258	3.184e-18	75.9195	6.33347e-05
SBP_Keaton2024	rs688540	A	G	0.8667	0.2249	0.0365	6.96e-10	37.9659	3.10131e-05
SBP_Keaton2024	rs778124	A	G	0.3759	0.2513	0.0248	4.654e-24	102.679	7.86282e-05
SBP_Keaton2024	rs61772592	G	A	0.1241	0.2693	0.037	3.285e-13	52.9748	4.18375e-05
SBP_Keaton2024	rs2092867	A	C	0.6472	0.1452	0.0251	7.403e-09	33.4646	2.55486e-05
SBP_Keaton2024	rs2232460	A	G	0.335	-0.1788	0.0258	4.317e-12	48.0281	3.7798e-05
SBP_Keaton2024	rs7547570	A	G	0.3818	0.1897	0.0249	2.298e-14	58.0411	4.50782e-05
SBP_Keaton2024	rs640935	C	T	0.2396	0.1724	0.0283	1.126e-09	37.1109	2.87389e-05
SBP_Keaton2024	rs12035750	C	T	0.3713	0.2483	0.0252	6.878e-23	97.085	7.63816e-05
SBP_Keaton2024	rs7514579	C	A	0.2298	-0.1917	0.0289	3.067e-11	43.9996	3.45195e-05
SBP_Keaton2024	rs17030997	T	A	0.0913	-0.2335	0.0423	3.339e-08	30.4714	2.40067e-05
SBP_Keaton2024	rs3811640	A	C	0.2783	-0.2005	0.0268	8.053e-14	55.9705	4.28515e-05
SBP_Keaton2024	rs62158170	G	A	0.2167	-0.1933	0.0295	6.111e-11	42.9358	3.36603e-05
SBP_Keaton2024	rs58132852	T	C	0.079	-0.2708	0.047	8.221e-09	33.1972	2.83173e-05
SBP_Keaton2024	rs6541771	A	G	0.4364	-0.1672	0.025	2.183e-11	44.7293	3.64918e-05
SBP_Keaton2024	rs11123059	A	G	0.5683	0.1342	0.0243	3.467e-08	30.4995	2.34494e-05
SBP_Keaton2024	rs6723772	T	C	0.1048	-0.2272	0.0402	1.552e-08	31.9422	2.57019e-05
SBP_Keaton2024	rs72844527	A	C	0.1652	0.2051	0.0326	2.948e-10	39.5819	3.07887e-05
SBP_Keaton2024	rs7575637	A	G	0.4581	-0.2211	0.0241	5.128e-20	84.1673	6.44057e-05
SBP_Keaton2024	rs79909779	A	G	0.1382	0.2228	0.0361	6.928e-10	38.0904	3.1377e-05
SBP_Keaton2024	rs79523138	G	A	0.1162	0.2713	0.039	3.298e-12	48.3916	4.01168e-05
SBP_Keaton2024	rs4667454	G	A	0.3257	-0.2178	0.0259	3.842e-17	70.7158	5.52909e-05
SBP_Keaton2024	rs73029563	G	C	0.5381	0.4536	0.0244	2.721e-77	345.594	0.000271409
SBP_Keaton2024	rs16849728	G	A	0.0604	-0.3474	0.0516	1.706e-11	45.3273	3.63502e-05
SBP_Keaton2024	rs2362866	A	G	0.6626	0.1495	0.0256	4.968e-09	34.1038	2.65183e-05
SBP_Keaton2024	rs17400834	C	T	0.1428	0.1905	0.0347	3.829e-08	30.1392	2.35759e-05
SBP_Keaton2024	rs55875326	C	G	0.2673	-0.208	0.0278	6.606e-14	55.9805	4.49696e-05
SBP_Keaton2024	rs6732308	G	A	0.2028	-0.2877	0.0302	1.814e-21	90.754	7.10202e-05
SBP_Keaton2024	rs2370735	G	A	0.186	0.1762	0.031	1.26e-08	32.3064	2.49469e-05
SBP_Keaton2024	rs1894774	G	A	0.5092	-0.2219	0.0242	5.08e-20	84.0783	6.53092e-05
SBP_Keaton2024	rs55881012	C	A	0.4993	0.1939	0.0241	7.892e-16	64.7324	4.98841e-05
SBP_Keaton2024	rs17474056	T	C	0.5627	-0.2152	0.0243	9.23e-19	78.4282	6.04795e-05
SBP_Keaton2024	rs3845811	G	C	0.4295	0.2496	0.0247	6.047e-24	102.116	8.10168e-05
SBP_Keaton2024	rs1250259	A	T	0.7383	-0.3031	0.0326	1.318e-20	86.4444	9.42053e-05
SBP_Keaton2024	rs1863798	G	A	0.3791	0.2073	0.0251	1.356e-16	68.2105	5.36835e-05
SBP_Keaton2024	rs10171839	A	G	0.4931	-0.1469	0.0248	2.975e-09	35.0865	2.86265e-05
SBP_Keaton2024	rs2943646	G	A	0.6433	0.2709	0.025	1.936e-27	117.419	8.93721e-05
SBP_Keaton2024	rs1044822	T	C	0.1472	-0.2291	0.0343	2.29e-11	44.6131	3.49681e-05
SBP_Keaton2024	rs6543523	G	A	0.2547	0.1647	0.028	4.245e-09	34.5996	2.73284e-05
SBP_Keaton2024	rs13001766	C	T	0.2567	0.1655	0.0291	1.26e-08	32.3452	2.77366e-05
SBP_Keaton2024	rs79349366	T	C	0.0326	-0.5136	0.0714	6.212e-13	51.7432	4.4151e-05
SBP_Keaton2024	rs11125853	G	A	0.2323	-0.2733	0.0287	1.501e-21	90.6808	7.06947e-05
SBP_Keaton2024	rs1275980	T	C	0.6114	-0.5164	0.0246	3.31e-98	440.659	0.000336254
SBP_Keaton2024	rs4666076	A	G	0.3455	-0.1522	0.0252	1.449e-09	36.4778	2.78006e-05
SBP_Keaton2024	rs6734118	A	C	0.2167	-0.3217	0.0347	1.871e-20	85.9495	9.32301e-05
SBP_Keaton2024	rs12471513	T	C	0.3247	0.1626	0.0271	2.012e-09	36	3.07671e-05
SBP_Keaton2024	rs2160236	C	G	0.3846	-0.231	0.0258	2.939e-19	80.165	6.70282e-05
SBP_Keaton2024	rs76326501	C	A	0.0889	-0.5594	0.0432	2.397e-38	167.679	0.000134518
SBP_Keaton2024	rs2115859	C	T	0.6377	-0.214	0.0252	2.318e-17	72.1151	5.61538e-05
SBP_Keaton2024	rs6745430	A	C	0.1761	-0.2002	0.0316	2.492e-10	40.1378	3.08624e-05
SBP_Keaton2024	rs2868985	A	G	0.8038	-0.1712	0.0303	1.667e-08	31.9244	2.45314e-05
SBP_Keaton2024	rs10188388	T	C	0.4123	-0.198	0.0248	1.419e-15	63.7422	5.04158e-05
SBP_Keaton2024	rs10198613	C	T	0.3527	0.1478	0.0259	1.166e-08	32.5649	2.64684e-05
SBP_Keaton2024	rs2540949	T	A	0.3805	-0.2606	0.0248	9.708e-26	110.419	8.49595e-05
SBP_Keaton2024	rs4433986	G	A	0.6046	-0.1883	0.0246	1.969e-14	58.5909	4.49855e-05
SBP_Keaton2024	rs11676702	C	T	0.0813	0.3051	0.045	1.141e-11	45.9684	3.68991e-05
SBP_Keaton2024	rs7578166	C	A	0.617	-0.1404	0.0248	1.513e-08	32.0502	2.47221e-05
SBP_Keaton2024	rs10171459	C	A	0.4746	0.1337	0.024	2.568e-08	31.0342	2.36563e-05
SBP_Keaton2024	rs2003931	A	G	0.3493	-0.2124	0.0254	5.682e-17	69.9265	5.44196e-05
SBP_Keaton2024	rs7632040	G	A	0.6031	0.2942	0.0247	9.705e-33	141.87	0.000109957
SBP_Keaton2024	rs13090602	A	T	0.4986	-0.1697	0.0242	2.365e-12	49.1737	3.82091e-05
SBP_Keaton2024	rs9842387	G	A	0.4633	0.1329	0.0242	4.147e-08	30.1592	2.33083e-05
SBP_Keaton2024	rs6438857	C	T	0.4252	-0.2145	0.0245	2.29e-18	76.6518	5.96804e-05
SBP_Keaton2024	rs4854572	A	G	0.4557	-0.1664	0.0245	1.038e-11	46.129	3.64495e-05
SBP_Keaton2024	rs9809556	A	G	0.3925	0.2923	0.0247	2.213e-32	140.044	0.000108121
SBP_Keaton2024	rs34905952	A	G	0.16	0.2401	0.0329	2.782e-13	53.2589	4.11198e-05
SBP_Keaton2024	rs1623112	C	T	0.6372	-0.2635	0.025	5.228e-26	111.092	8.51866e-05
SBP_Keaton2024	rs62271373	A	T	0.0592	0.4389	0.0539	4.064e-16	66.3061	5.694e-05
SBP_Keaton2024	rs398512	C	T	0.8605	-0.2361	0.0348	1.2e-11	46.0292	3.55127e-05
SBP_Keaton2024	rs9833313	T	A	0.757	0.1579	0.0285	3.06e-08	30.6955	2.43407e-05
SBP_Keaton2024	rs73156495	T	C	0.1646	0.2083	0.0324	1.287e-10	41.3322	3.16643e-05
SBP_Keaton2024	rs74516251	A	G	0.079	-0.4591	0.0456	7.628e-24	101.364	8.13895e-05
SBP_Keaton2024	rs988398	T	C	0.4424	0.3037	0.0242	3.276e-36	157.492	0.000120752
SBP_Keaton2024	rs1421002	C	T	0.4736	0.1548	0.0243	2.002e-10	40.5816	3.17056e-05
SBP_Keaton2024	rs12638862	G	A	0.263	-0.2807	0.0275	1.731e-24	104.188	8.10541e-05
SBP_Keaton2024	rs263017	G	A	0.508	-0.1907	0.0241	2.595e-15	62.6134	4.82389e-05
SBP_Keaton2024	rs6778977	G	T	0.3421	0.1797	0.0256	2.249e-12	49.2738	3.85724e-05
SBP_Keaton2024	rs67822851	G	A	0.39	-0.1434	0.0252	1.341e-08	32.3815	2.59633e-05
SBP_Keaton2024	rs6777317	A	G	0.2955	0.1714	0.0268	1.705e-10	40.9027	3.24584e-05
SBP_Keaton2024	rs2623079	G	C	0.381	-0.1961	0.0248	2.57e-15	62.5247	4.81324e-05
SBP_Keaton2024	rs2643826	T	C	0.4522	0.4177	0.0247	5.54e-64	285.98	0.000229376
SBP_Keaton2024	rs7624539	T	C	0.1591	0.2549	0.0362	1.909e-12	49.5818	4.6134e-05
SBP_Keaton2024	rs7427249	A	G	0.579	-0.1998	0.0244	2.623e-16	67.0519	5.16439e-05
SBP_Keaton2024	rs73075656	T	G	0.1339	-0.2552	0.0357	8.776e-13	51.1005	4.00846e-05
SBP_Keaton2024	rs6442094	G	C	0.679	0.2846	0.0262	1.961e-27	117.996	9.3694e-05
SBP_Keaton2024	rs3821843	A	G	0.6828	0.3071	0.027	6.286e-30	129.37	0.000108406
SBP_Keaton2024	rs1599230	G	A	0.4905	0.1446	0.0244	2.97e-09	35.1202	2.77324e-05
SBP_Keaton2024	rs6445819	T	C	0.3127	-0.2479	0.0261	1.89e-21	90.2136	7.00962e-05
SBP_Keaton2024	rs7618284	C	G	0.3377	-0.1732	0.0266	7.662e-11	42.3967	3.56081e-05
SBP_Keaton2024	rs1852922	A	G	0.6845	0.1911	0.0262	3.31e-13	53.2009	4.18563e-05
SBP_Keaton2024	rs12494446	A	G	0.6288	0.2166	0.0249	3.146e-18	75.669	5.81172e-05
SBP_Keaton2024	rs13107325	T	C	0.0764	-0.7456	0.0461	5.995e-59	261.583	0.000208188
SBP_Keaton2024	rs7677290	C	G	0.3902	0.166	0.0248	2.079e-11	44.8036	3.47983e-05
SBP_Keaton2024	rs9992763	T	G	0.5692	-0.1728	0.0244	1.349e-12	50.1543	3.88593e-05
SBP_Keaton2024	rs13118687	A	G	0.4636	-0.2634	0.0244	4.13e-27	116.534	9.15653e-05
SBP_Keaton2024	rs112835657	A	G	0.0332	-0.3891	0.0688	1.536e-08	31.9849	2.57908e-05
SBP_Keaton2024	rs12639622	C	T	0.1853	-0.1918	0.0316	1.342e-09	36.8403	2.94739e-05
SBP_Keaton2024	rs9330353	A	T	0.4227	0.2414	0.0247	1.551e-22	95.517	7.54702e-05
SBP_Keaton2024	rs72719160	T	A	0.3199	0.2288	0.0258	8.536e-19	78.6453	6.04458e-05
SBP_Keaton2024	rs6820938	G	A	0.1855	0.1801	0.0314	1.025e-08	32.8979	2.60093e-05
SBP_Keaton2024	rs2315518	C	G	0.3377	0.1467	0.0253	6.994e-09	33.6217	2.55454e-05
SBP_Keaton2024	rs4691666	T	C	0.5325	-0.2843	0.0243	1.047e-31	136.88	0.000106788
SBP_Keaton2024	rs3796584	A	G	0.3623	-0.2753	0.0249	2.284e-28	122.24	9.29318e-05
SBP_Keaton2024	rs17035181	G	T	0.1456	-0.2949	0.0342	7.223e-18	74.3528	5.74168e-05
SBP_Keaton2024	rs869396	A	C	0.4696	-0.197	0.0245	8.436e-16	64.6547	5.13016e-05
SBP_Keaton2024	rs2011603	A	G	0.7365	0.2464	0.0275	3.141e-19	80.2816	6.25319e-05
SBP_Keaton2024	rs61789367	A	G	0.0451	0.3355	0.0599	2.095e-08	31.3712	2.57268e-05
SBP_Keaton2024	rs1290933	A	C	0.6902	-0.237	0.0261	1.197e-19	82.4547	6.37412e-05
SBP_Keaton2024	rs35107212	G	A	0.4021	0.2168	0.0248	2.529e-18	76.4214	5.9972e-05
SBP_Keaton2024	rs3752440	A	G	0.0843	0.3282	0.0455	5.672e-13	52.0301	4.41291e-05
SBP_Keaton2024	rs2291433	G	T	0.5348	-0.2327	0.0242	7.125e-22	92.4617	7.14975e-05
SBP_Keaton2024	rs12511987	G	T	0.178	0.207	0.0321	1.076e-10	41.5844	3.32736e-05
SBP_Keaton2024	rs955683	C	T	0.5046	0.1793	0.0257	2.91e-12	48.6737	4.26512e-05
SBP_Keaton2024	rs871606	C	T	0.1063	-0.3572	0.0401	5.559e-19	79.3477	6.43302e-05
SBP_Keaton2024	rs10015278	C	T	0.3634	-0.1474	0.025	3.601e-09	34.7628	2.66756e-05
SBP_Keaton2024	rs4859681	A	C	0.5296	-0.2064	0.0241	1.022e-17	73.3475	5.63251e-05
SBP_Keaton2024	rs12509595	C	T	0.2915	0.7041	0.0266	5.97e-155	700.657	0.000543393
SBP_Keaton2024	rs60909079	C	G	0.2492	-0.1998	0.0279	8.016e-13	51.2841	3.96397e-05
SBP_Keaton2024	rs72976750	C	T	0.1386	0.4688	0.0352	1.413e-40	177.374	0.000139255
SBP_Keaton2024	rs10028284	T	A	0.1803	-0.2553	0.0319	1.087e-15	64.0502	5.11234e-05
SBP_Keaton2024	rs10155222	T	A	0.5505	-0.1559	0.0241	1.03e-10	41.8464	3.19188e-05
SBP_Keaton2024	rs41508849	C	T	0.2137	-0.1745	0.0296	3.583e-09	34.7542	2.71551e-05
SBP_Keaton2024	rs9122	C	T	0.507	-0.1508	0.0241	3.686e-10	39.1533	3.01665e-05
SBP_Keaton2024	rs11241305	A	C	0.4894	0.2515	0.0241	1.583e-25	108.904	8.38857e-05
SBP_Keaton2024	rs6890251	T	C	0.1579	0.3641	0.0332	5.523e-28	120.272	9.35522e-05
SBP_Keaton2024	rs7703751	T	A	0.2554	-0.2518	0.0277	1.128e-19	82.6327	6.39915e-05
SBP_Keaton2024	rs17677603	G	A	0.383	0.3128	0.0248	2.364e-36	159.085	0.000122711
SBP_Keaton2024	rs10069690	T	C	0.2585	0.2762	0.0286	4.426e-22	93.2643	7.76044e-05
SBP_Keaton2024	rs28421137	G	A	0.3776	-0.1447	0.0253	1.032e-08	32.7112	2.61159e-05
SBP_Keaton2024	rs1962648	T	C	0.4198	0.1859	0.0244	2.507e-14	58.0469	4.46731e-05
SBP_Keaton2024	rs111304635	T	C	0.2494	-0.1826	0.0285	1.482e-10	41.0499	3.31264e-05
SBP_Keaton2024	rs79376802	C	T	0.0518	-0.3901	0.0555	2.166e-12	49.4044	3.96688e-05
SBP_Keaton2024	rs4702102	T	A	0.6983	-0.1805	0.0329	4.018e-08	30.0997	3.64283e-05
SBP_Keaton2024	rs17609994	G	A	0.2002	0.3069	0.0311	5.781e-23	97.3807	8.00399e-05
SBP_Keaton2024	rs12716337	C	T	0.3806	-0.4027	0.0251	5.793e-58	257.404	0.000202895
SBP_Keaton2024	rs10052777	C	T	0.3961	0.2841	0.0248	2.734e-30	131.232	0.000102466
SBP_Keaton2024	rs67909753	A	G	0.2894	-0.2251	0.0266	2.436e-17	71.6123	5.53021e-05
SBP_Keaton2024	rs12153395	A	G	0.1097	-0.288	0.0398	4.794e-13	52.3623	4.29927e-05
SBP_Keaton2024	rs3756712	C	A	0.6241	-0.1508	0.0252	2.162e-09	35.8098	2.83137e-05
SBP_Keaton2024	rs7733331	C	T	0.5996	0.5493	0.0245	4.23e-111	502.675	0.000384452
SBP_Keaton2024	rs10941043	G	T	0.2879	0.192	0.0265	4.366e-13	52.4941	4.011e-05
SBP_Keaton2024	rs10072115	C	A	0.648	0.1378	0.0251	4.008e-08	30.1405	2.2987e-05
SBP_Keaton2024	rs10039350	C	T	0.3848	-0.1777	0.025	1.214e-12	50.5237	3.96728e-05
SBP_Keaton2024	rs1694068	A	T	0.6161	0.2463	0.0248	3.279e-23	98.6337	7.61492e-05
SBP_Keaton2024	rs10054208	T	C	0.3578	0.1471	0.0265	2.724e-08	30.813	2.63878e-05
SBP_Keaton2024	rs464605	T	C	0.7447	0.2119	0.0276	1.486e-14	58.9446	4.53066e-05
SBP_Keaton2024	rs13156073	G	A	0.0751	0.3597	0.0458	4.326e-15	61.6808	4.76961e-05
SBP_Keaton2024	rs6414805	C	T	0.2573	-0.1779	0.0274	8.475e-11	42.1552	3.20976e-05
SBP_Keaton2024	rs10066799	T	G	0.2808	0.1841	0.0269	7.962e-12	46.8385	3.63263e-05
SBP_Keaton2024	rs7703932	T	C	0.4776	0.1701	0.0241	1.622e-12	49.8167	3.83127e-05
SBP_Keaton2024	rs10076149	G	C	0.4645	-0.2198	0.0241	7.926e-20	83.1805	6.37775e-05
SBP_Keaton2024	rs258951	A	T	0.5491	0.153	0.0245	4.187e-10	38.9988	3.07597e-05
SBP_Keaton2024	rs709668	G	A	0.7968	0.2584	0.0302	1.083e-17	73.2101	5.73753e-05
SBP_Keaton2024	rs1871190	T	G	0.3327	0.1444	0.0262	3.683e-08	30.3761	2.45683e-05
SBP_Keaton2024	rs9486916	T	C	0.2007	0.2064	0.0312	3.843e-11	43.7633	3.62697e-05
SBP_Keaton2024	rs6926566	T	C	0.4277	-0.1554	0.0242	1.447e-10	41.2355	3.13713e-05
SBP_Keaton2024	rs961764	G	C	0.5738	0.1753	0.0243	5.144e-13	52.0417	3.98846e-05
SBP_Keaton2024	rs17574500	T	C	0.1366	0.1998	0.0361	3.215e-08	30.6321	2.49874e-05
SBP_Keaton2024	rs1630736	T	C	0.4622	-0.1664	0.0246	1.386e-11	45.7548	3.65279e-05
SBP_Keaton2024	rs10782230	A	G	0.4826	0.192	0.0243	2.561e-15	62.4295	4.88521e-05
SBP_Keaton2024	rs35973496	T	C	0.4407	0.4228	0.0242	2.672e-68	305.238	0.000233843
SBP_Keaton2024	rs2327429	C	T	0.2919	-0.1779	0.0267	2.614e-11	44.3945	3.47174e-05
SBP_Keaton2024	rs9403140	A	G	0.6807	0.1633	0.0261	3.853e-10	39.1464	3.07606e-05
SBP_Keaton2024	rs6910072	G	A	0.1882	-0.188	0.0311	1.464e-09	36.5422	2.86584e-05
SBP_Keaton2024	rs62434125	C	T	0.0691	-0.6935	0.0475	2.654e-48	213.16	0.000164188
SBP_Keaton2024	rs12199746	A	G	0.595	-0.1528	0.0247	6.159e-10	38.2695	2.98597e-05
SBP_Keaton2024	rs13203975	A	G	0.1164	0.2871	0.0381	4.83e-14	56.7828	4.49927e-05
SBP_Keaton2024	rs633880	C	T	0.8643	-0.2528	0.0359	1.831e-12	49.5867	3.97801e-05
SBP_Keaton2024	rs2569882	C	T	0.4349	-0.1982	0.0251	2.663e-15	62.3534	5.12376e-05
SBP_Keaton2024	rs12661036	C	T	0.2267	0.1671	0.0304	3.959e-08	30.2138	2.59788e-05
SBP_Keaton2024	rs12192157	T	C	0.5487	0.1772	0.0248	9.233e-13	51.0533	4.12662e-05
SBP_Keaton2024	rs2180052	A	G	0.1522	-0.2126	0.0344	6.488e-10	38.1953	3.09529e-05
SBP_Keaton2024	rs9368222	A	C	0.2676	0.2276	0.0271	4.117e-17	70.5352	5.38823e-05
SBP_Keaton2024	rs885769	C	T	0.6378	0.1637	0.0252	8.161e-11	42.1984	3.28547e-05
SBP_Keaton2024	rs2744133	G	A	0.2742	-0.2621	0.0271	3.651e-22	93.5396	7.2558e-05
SBP_Keaton2024	rs79782817	T	G	0.1034	0.4271	0.0396	3.545e-27	116.324	8.97523e-05
SBP_Keaton2024	rs17189980	C	T	0.0371	0.4136	0.0663	4.366e-10	38.9165	3.24327e-05
SBP_Keaton2024	rs2753960	T	G	0.424	0.3651	0.0245	2.037e-50	222.071	0.000172774
SBP_Keaton2024	rs116793716	G	T	0.0169	-0.5871	0.0972	1.549e-09	36.4831	3.03931e-05
SBP_Keaton2024	rs116839142	G	T	0.029	0.4261	0.0778	4.402e-08	29.996	2.71336e-05
SBP_Keaton2024	rs2815063	A	C	0.1314	0.232	0.0367	2.753e-10	39.9617	3.2603e-05
SBP_Keaton2024	rs1214761	G	A	0.6655	-0.3278	0.0257	2.175e-37	162.687	0.000126949
SBP_Keaton2024	rs6905288	A	G	0.5671	0.1641	0.0246	2.498e-11	44.4987	3.50858e-05
SBP_Keaton2024	rs61559025	G	T	0.0626	0.3034	0.0515	3.939e-09	34.707	2.8668e-05
SBP_Keaton2024	rs1474698	T	C	0.5503	-0.1934	0.0243	1.593e-15	63.3433	4.9125e-05
SBP_Keaton2024	rs6921610	T	C	0.5371	-0.1616	0.0242	2.225e-11	44.5915	3.44582e-05
SBP_Keaton2024	rs12195276	T	C	0.723	-0.1601	0.0273	4.447e-09	34.392	2.72438e-05
SBP_Keaton2024	rs1984195	A	G	0.4883	0.235	0.0244	5.676e-22	92.759	7.32327e-05
SBP_Keaton2024	rs9344215	T	C	0.2353	0.1635	0.0294	2.6e-08	30.9272	2.55279e-05
SBP_Keaton2024	rs6921291	T	C	0.1906	0.3343	0.0316	3.991e-26	111.918	9.1501e-05
SBP_Keaton2024	rs2392929	G	T	0.2021	0.7111	0.0301	1.59e-123	558.121	0.000432756
SBP_Keaton2024	rs1621	A	G	0.6685	-0.1696	0.0257	4.364e-11	43.5497	3.38301e-05
SBP_Keaton2024	rs73033340	G	A	0.0302	-0.7233	0.0897	7.556e-16	65.0208	8.13192e-05
SBP_Keaton2024	rs13234407	A	G	0.4867	-0.2282	0.0239	1.387e-21	91.1665	6.90448e-05
SBP_Keaton2024	rs35680304	T	C	0.5899	0.239	0.0248	5.863e-22	92.8736	7.33383e-05
SBP_Keaton2024	rs75672964	T	C	0.043	0.4836	0.0654	1.427e-13	54.6786	5.10764e-05
SBP_Keaton2024	rs12535680	G	A	0.3357	0.1807	0.0267	1.269e-11	45.803	3.86455e-05
SBP_Keaton2024	rs10952729	G	A	0.428	-0.1501	0.0243	6.148e-10	38.1548	2.92731e-05
SBP_Keaton2024	rs3918226	T	C	0.0804	0.5655	0.0467	8.94e-34	146.633	0.000125484
SBP_Keaton2024	rs10224210	C	T	0.2805	0.353	0.0269	3.163e-39	172.205	0.000133469
SBP_Keaton2024	rs62480403	G	C	0.3177	-0.1943	0.0262	1.205e-13	54.9975	4.34315e-05
SBP_Keaton2024	rs1527575	G	A	0.6414	-0.1535	0.0253	1.382e-09	36.8108	2.87623e-05
SBP_Keaton2024	rs3807925	G	A	0.3497	0.1475	0.0254	6.212e-09	33.7223	2.62579e-05
SBP_Keaton2024	rs28688791	C	T	0.2006	0.3414	0.0303	1.688e-29	126.953	9.91949e-05
SBP_Keaton2024	rs6959688	G	A	0.4022	0.197	0.0249	2.8e-15	62.5942	4.95219e-05
SBP_Keaton2024	rs2906157	G	A	0.6421	-0.237	0.0255	1.715e-20	86.3806	6.85059e-05
SBP_Keaton2024	rs2023844	A	G	0.9245	0.8082	0.0457	7.344e-70	312.756	0.000241968
SBP_Keaton2024	rs6961048	G	C	0.1046	0.5082	0.0395	7.028e-38	165.529	0.000128376
SBP_Keaton2024	rs1000597	C	T	0.0755	0.3312	0.048	5.043e-12	47.61	4.06351e-05
SBP_Keaton2024	rs17171688	A	G	0.0461	-0.4274	0.0619	5.225e-12	47.6747	4.26324e-05
SBP_Keaton2024	rs11977526	A	G	0.4047	-0.3294	0.0246	9.672e-41	179.299	0.000138734
SBP_Keaton2024	rs73049928	G	A	0.1913	0.1949	0.0315	6.083e-10	38.2827	3.11884e-05
SBP_Keaton2024	rs4948099	A	C	0.7504	-0.1583	0.0284	2.614e-08	31.0688	2.49096e-05
SBP_Keaton2024	rs37624	A	G	0.6731	-0.1504	0.0258	5.458e-09	33.9826	2.64154e-05
SBP_Keaton2024	rs7796089	C	G	0.3387	-0.1981	0.0256	1.104e-14	59.881	4.66498e-05
SBP_Keaton2024	rs42032	A	G	0.2658	-0.2964	0.0273	1.878e-27	117.878	9.09898e-05
SBP_Keaton2024	rs1786345	C	A	0.4352	-0.1921	0.0244	3.765e-15	61.9834	4.81399e-05
SBP_Keaton2024	rs35783704	A	G	0.1009	-0.4395	0.0417	6.065e-26	111.083	9.30002e-05
SBP_Keaton2024	rs7814142	A	G	0.5865	-0.329	0.0244	2.257e-41	181.808	0.000139316
SBP_Keaton2024	rs7003445	C	T	0.4088	0.162	0.0248	6.715e-11	42.6704	3.36622e-05
SBP_Keaton2024	rs7341594	A	G	0.2197	0.2841	0.0291	1.548e-22	95.314	7.34347e-05
SBP_Keaton2024	rs6986368	T	A	0.3313	0.1809	0.0262	5.009e-12	47.6732	3.84766e-05
SBP_Keaton2024	rs4260863	G	C	0.39	-0.1878	0.025	5.363e-14	56.4301	4.453e-05
SBP_Keaton2024	rs7012866	G	T	0.5004	0.2012	0.024	5.38e-17	70.2803	5.37109e-05
SBP_Keaton2024	rs4374967	G	A	0.59	-0.1518	0.0244	5.332e-10	38.7047	2.95833e-05
SBP_Keaton2024	rs4961230	A	G	0.299	0.2034	0.0269	3.782e-14	57.1738	4.60212e-05
SBP_Keaton2024	rs3802228	G	A	0.5447	-0.2455	0.0242	4.092e-24	102.913	7.93277e-05
SBP_Keaton2024	rs71499040	C	G	0.7075	0.1818	0.0268	1.128e-11	46.017	3.63e-05
SBP_Keaton2024	rs2872717	C	T	0.2444	0.2266	0.0281	7.947e-16	65.029	5.03246e-05
SBP_Keaton2024	rs4871964	G	A	0.2508	-0.3124	0.0279	3.634e-29	125.376	9.73228e-05
SBP_Keaton2024	rs113814035	T	C	0.0983	0.2706	0.0408	3.253e-11	43.9881	3.4446e-05
SBP_Keaton2024	rs73226179	A	G	0.0598	0.2863	0.0514	2.492e-08	31.0253	2.44586e-05
SBP_Keaton2024	rs1906672	A	G	0.2323	0.2515	0.0286	1.442e-18	77.3293	5.98665e-05
SBP_Keaton2024	rs1976450	T	G	0.1628	-0.1941	0.0326	2.678e-09	35.45	2.72522e-05
SBP_Keaton2024	rs28601620	T	C	0.1974	0.2789	0.0305	5.27e-20	83.6175	6.54049e-05
SBP_Keaton2024	rs11988716	G	A	0.1344	0.211	0.0358	3.624e-09	34.7375	2.74883e-05
SBP_Keaton2024	rs2354862	C	A	0.3576	-0.1798	0.0253	1.087e-12	50.5055	3.94139e-05
SBP_Keaton2024	rs7006340	G	A	0.3054	0.1624	0.0264	7.187e-10	37.8411	2.96922e-05
SBP_Keaton2024	rs7819550	A	G	0.1922	-0.1805	0.0308	4.555e-09	34.3442	2.68459e-05
SBP_Keaton2024	rs2920926	G	A	0.7306	0.259	0.0276	6.358e-21	88.0605	7.00719e-05
SBP_Keaton2024	rs16939357	C	T	0.158	-0.2717	0.0334	4.441e-16	66.1738	5.21213e-05
SBP_Keaton2024	rs4739832	C	A	0.4118	-0.1946	0.0247	3.037e-15	62.0714	4.86815e-05
SBP_Keaton2024	rs62526122	A	G	0.2769	0.155	0.0284	4.986e-08	29.787	2.55301e-05
SBP_Keaton2024	rs74900445	C	T	0.1196	0.2805	0.0372	4.581e-14	56.8565	4.39687e-05
SBP_Keaton2024	rs4582532	A	G	0.5073	-0.1559	0.0241	9.511e-11	41.8464	3.22409e-05
SBP_Keaton2024	rs2297603	T	G	0.1086	0.2387	0.0395	1.476e-09	36.5183	2.92735e-05
SBP_Keaton2024	rs10980141	C	G	0.1735	-0.2021	0.0335	1.511e-09	36.3951	3.10844e-05
SBP_Keaton2024	rs10759426	C	T	0.1275	0.3446	0.0362	1.686e-21	90.6178	7.01089e-05
SBP_Keaton2024	rs10817535	G	T	0.5933	-0.198	0.0247	1.21e-15	64.2594	5.02049e-05
SBP_Keaton2024	rs2416800	G	A	0.5553	-0.1765	0.0249	1.259e-12	50.2448	4.08274e-05
SBP_Keaton2024	rs700080	C	T	0.8756	0.2836	0.0437	8.395e-11	42.1162	4.64949e-05
SBP_Keaton2024	rs7023828	T	C	0.4165	-0.2538	0.0246	4.911e-25	106.442	8.30819e-05
SBP_Keaton2024	rs2243955	G	A	0.6361	-0.1826	0.0255	7.88e-13	51.2768	4.09615e-05
SBP_Keaton2024	rs3861882	C	T	0.2809	-0.1465	0.0268	4.785e-08	29.8817	2.30082e-05
SBP_Keaton2024	rs3847320	A	G	0.2712	-0.1718	0.0281	9.481e-10	37.3795	3.09607e-05
SBP_Keaton2024	rs7021547	G	A	0.1964	-0.1732	0.0303	1.082e-08	32.6746	2.51272e-05
SBP_Keaton2024	rs12378485	T	G	0.6519	-0.185	0.0262	1.786e-12	49.8587	4.12188e-05
SBP_Keaton2024	rs3814500	T	C	0.7035	-0.1477	0.0266	2.805e-08	30.8317	2.415e-05
SBP_Keaton2024	rs9886665	C	T	0.7259	-0.1629	0.0275	3.355e-09	35.0895	2.80217e-05
SBP_Keaton2024	rs4553000	T	C	0.5127	-0.1471	0.0239	7.82e-10	37.8817	2.86914e-05
SBP_Keaton2024	rs76452347	T	C	0.2053	-0.2204	0.0309	9.926e-13	50.8752	4.20613e-05
SBP_Keaton2024	rs10869543	A	T	0.7595	-0.1702	0.0291	5.146e-09	34.2084	2.80821e-05
SBP_Keaton2024	rs2224858	G	A	0.815	0.1789	0.0309	7.374e-09	33.52	2.56104e-05
SBP_Keaton2024	rs10512183	G	T	0.2277	-0.1618	0.0289	2.148e-08	31.3445	2.44328e-05
SBP_Keaton2024	rs950196	A	T	0.1424	0.2811	0.0351	1.252e-15	64.1368	5.12134e-05
SBP_Keaton2024	rs7045409	A	T	0.3705	-0.1766	0.0252	2.253e-12	49.1112	3.8604e-05
SBP_Keaton2024	rs11190709	A	G	0.8869	0.493	0.0383	5.586e-38	165.69	0.000129389
SBP_Keaton2024	rs11191531	C	G	0.0818	-1.0058	0.0446	1.74e-112	508.573	0.000403256
SBP_Keaton2024	rs61863693	A	G	0.2805	-0.1575	0.0278	1.414e-08	32.0975	2.657e-05
SBP_Keaton2024	rs74926649	A	G	0.0163	0.6648	0.0972	7.81e-12	46.7788	3.76097e-05
SBP_Keaton2024	rs11256837	A	G	0.2031	0.2024	0.0309	5.582e-11	42.9046	3.51886e-05
SBP_Keaton2024	rs4506565	T	A	0.3146	0.2257	0.0259	3.198e-18	75.9388	5.82952e-05
SBP_Keaton2024	rs1801253	C	G	0.732	0.399	0.0278	9.758e-47	205.995	0.000165752
SBP_Keaton2024	rs11592107	A	G	0.3079	0.2384	0.0261	6.128e-20	83.4318	6.42774e-05
SBP_Keaton2024	rs36213074	C	T	0.1257	0.2603	0.0364	8.247e-13	51.1382	3.95195e-05
SBP_Keaton2024	rs7912283	A	G	0.6473	-0.2001	0.0256	5.88e-15	61.0962	4.85146e-05
SBP_Keaton2024	rs1133400	G	A	0.2132	0.2622	0.0298	1.236e-18	77.4164	6.12046e-05
SBP_Keaton2024	rs1779240	A	G	0.7662	-0.3861	0.0285	7.241e-42	183.531	0.000141727
SBP_Keaton2024	rs12258967	G	C	0.2972	-0.5456	0.027	1.43e-90	408.339	0.000329987
SBP_Keaton2024	rs11006779	C	T	0.5279	0.1821	0.0241	4.136e-14	57.0934	4.38604e-05
SBP_Keaton2024	rs61841111	G	A	0.3874	-0.1452	0.0256	1.446e-08	32.1702	2.65544e-05
SBP_Keaton2024	rs211307	G	A	0.2462	0.1782	0.028	1.869e-10	40.5041	3.12771e-05
SBP_Keaton2024	rs11252324	T	G	0.0781	-0.3242	0.0454	9.134e-13	50.9934	4.01632e-05
SBP_Keaton2024	rs7099692	C	G	0.7118	-0.1796	0.0268	2.209e-11	44.91	3.51182e-05
SBP_Keaton2024	rs34130368	T	G	0.117	-0.2515	0.0387	7.87e-11	42.2332	3.46808e-05
SBP_Keaton2024	rs2574985	G	A	0.718	0.1493	0.0269	2.804e-08	30.8046	2.3953e-05
SBP_Keaton2024	rs56352451	T	C	0.1328	0.2009	0.0353	1.306e-08	32.39	2.46686e-05
SBP_Keaton2024	rs57541197	A	G	0.14	-0.5336	0.0346	1.394e-53	237.837	0.000181939
SBP_Keaton2024	rs2236295	T	G	0.3942	-0.2203	0.0249	8.473e-19	78.2763	6.15095e-05
SBP_Keaton2024	rs58413618	C	T	0.3308	0.1786	0.0258	4.28e-12	47.9207	3.74758e-05
SBP_Keaton2024	rs4746687	T	C	0.2184	0.1617	0.0292	3.065e-08	30.6658	2.36878e-05
SBP_Keaton2024	rs4746139	C	A	0.1417	0.4099	0.0349	6.995e-32	137.945	0.000108451
SBP_Keaton2024	rs16931177	G	C	0.6049	-0.1909	0.0247	1.215e-14	59.7335	4.62242e-05
SBP_Keaton2024	rs4120852	T	G	0.6098	-0.145	0.0247	4.133e-09	34.4621	2.65508e-05
SBP_Keaton2024	rs117472357	T	C	0.0413	0.4611	0.0634	3.6e-13	52.8946	4.46776e-05
SBP_Keaton2024	rs2689690	T	C	0.3629	-0.2085	0.0253	1.824e-16	67.9158	5.33425e-05
SBP_Keaton2024	rs2274224	C	G	0.4366	-0.3594	0.0242	5.386e-50	220.559	0.000168626
SBP_Keaton2024	rs604723	C	T	0.7223	0.5377	0.0273	2.117e-86	387.931	0.00030778
SBP_Keaton2024	rs17653824	A	T	0.1207	0.2219	0.0372	2.559e-09	35.5819	2.77349e-05
SBP_Keaton2024	rs17737180	T	C	0.5571	0.1424	0.0244	5.076e-09	34.0597	2.65538e-05
SBP_Keaton2024	rs11042901	C	T	0.3343	0.1746	0.0269	8.722e-11	42.1293	3.60056e-05
SBP_Keaton2024	rs998328	G	A	0.291	-0.206	0.0271	2.799e-14	57.7824	4.64666e-05
SBP_Keaton2024	rs4938353	A	G	0.8235	-0.2864	0.0318	2.073e-19	81.1132	6.32734e-05
SBP_Keaton2024	rs512730	A	T	0.194	0.2124	0.0304	3.006e-12	48.816	3.7438e-05
SBP_Keaton2024	rs2156805	G	A	0.5117	-0.172	0.0242	1.203e-12	50.5157	3.92307e-05
SBP_Keaton2024	rs11222084	T	A	0.3607	0.3286	0.0255	5.08e-38	166.056	0.000132146
SBP_Keaton2024	rs10766318	T	C	0.7951	-0.4225	0.0298	1.322e-45	201.011	0.000154342
SBP_Keaton2024	rs378769	A	G	0.2959	0.2471	0.0263	5.869e-21	88.2742	6.75137e-05
SBP_Keaton2024	rs569550	G	T	0.3964	0.4891	0.0253	2.012e-83	373.727	0.00030377
SBP_Keaton2024	rs78140146	T	G	0.0454	0.3513	0.0611	8.788e-09	33.0578	2.83858e-05
SBP_Keaton2024	rs11026590	C	A	0.0746	0.3386	0.0473	8.181e-13	51.245	4.20058e-05
SBP_Keaton2024	rs10501082	T	C	0.405	-0.1423	0.0245	6.638e-09	33.7348	2.5897e-05
SBP_Keaton2024	rs10835313	A	G	0.505	-0.2029	0.0245	1.306e-16	68.5854	5.4617e-05
SBP_Keaton2024	rs11031051	C	A	0.3126	0.1833	0.0261	2.008e-12	49.3224	3.83169e-05
SBP_Keaton2024	rs77175710	G	A	0.1505	0.1944	0.0346	1.864e-08	31.5675	2.56424e-05
SBP_Keaton2024	rs5030178	C	A	0.364	0.1803	0.0253	1.069e-12	50.7867	3.99408e-05
SBP_Keaton2024	rs11037809	G	A	0.3035	-0.1532	0.0263	5.512e-09	33.9317	2.63308e-05
SBP_Keaton2024	rs3740781	T	C	0.7259	0.2059	0.0276	7.982e-14	55.6538	4.47678e-05
SBP_Keaton2024	rs12419342	T	C	0.7029	0.1909	0.0266	7.229e-13	51.5049	4.03901e-05
SBP_Keaton2024	rs7107356	G	A	0.5041	0.3874	0.024	2.078e-58	260.553	0.000199112
SBP_Keaton2024	rs7101864	G	A	0.603	0.1468	0.0247	2.771e-09	35.3231	2.73796e-05
SBP_Keaton2024	rs7125196	C	T	0.1181	-0.3417	0.0374	7.189e-20	83.4731	6.45396e-05
SBP_Keaton2024	rs2306363	T	G	0.2013	-0.4046	0.0301	4.436e-41	180.684	0.000139684
SBP_Keaton2024	rs7395791	A	G	0.4415	-0.1922	0.0246	5.256e-15	61.0431	4.83423e-05
SBP_Keaton2024	rs10501410	A	G	0.0703	0.2713	0.0486	2.435e-08	31.1621	2.55308e-05
SBP_Keaton2024	rs7927515	A	C	0.3432	0.1886	0.026	3.868e-13	52.6183	4.25531e-05
SBP_Keaton2024	rs2289124	A	G	0.1683	-0.2968	0.0337	1.413e-18	77.5654	6.54404e-05
SBP_Keaton2024	rs360153	C	T	0.5848	0.279	0.0244	3.49e-30	130.746	0.000100309
SBP_Keaton2024	rs17797222	G	A	0.2225	-0.182	0.0297	9.125e-10	37.5517	3.04117e-05
SBP_Keaton2024	rs11571376	G	C	0.2951	0.1985	0.0267	1.097e-13	55.2711	4.34996e-05
SBP_Keaton2024	rs597808	G	A	0.5094	-0.5614	0.0292	1.566e-82	369.64	0.000418021
SBP_Keaton2024	rs551510	T	C	0.5037	0.1378	0.0244	1.647e-08	31.8947	2.51931e-05
SBP_Keaton2024	rs1896326	A	G	0.2283	-0.2306	0.0297	7.611e-15	60.2845	4.9721e-05
SBP_Keaton2024	rs35429	G	A	0.3874	-0.3911	0.0249	2.108e-55	246.704	0.000192655
SBP_Keaton2024	rs4767332	A	C	0.5725	0.2184	0.0241	1.534e-19	82.1242	6.19561e-05
SBP_Keaton2024	rs10845556	G	A	0.4207	-0.1535	0.0243	2.734e-10	39.9029	3.04761e-05
SBP_Keaton2024	rs2024385	A	T	0.425	-0.2345	0.0252	1.262e-20	86.5934	7.13197e-05
SBP_Keaton2024	rs117037316	G	C	0.0686	0.3414	0.0511	2.28e-11	44.636	3.95234e-05
SBP_Keaton2024	rs1010064	C	A	0.1848	-0.3232	0.031	1.967e-25	108.697	8.35172e-05
SBP_Keaton2024	rs73075659	G	A	0.3315	-0.3431	0.0259	5.562e-40	175.486	0.00013845
SBP_Keaton2024	rs3819536	A	G	0.7053	0.1755	0.0262	2.249e-11	44.8695	3.39762e-05
SBP_Keaton2024	rs2129869	T	A	0.222	0.2044	0.0289	1.555e-12	50.0226	3.82967e-05
SBP_Keaton2024	rs61915422	G	C	0.129	-0.2034	0.0369	3.547e-08	30.3843	2.46704e-05
SBP_Keaton2024	rs7963397	T	C	0.3951	0.1396	0.0246	1.413e-08	32.2033	2.47189e-05
SBP_Keaton2024	rs4140962	T	A	0.5633	-0.1882	0.0253	1.114e-13	55.3348	4.62412e-05
SBP_Keaton2024	rs7316233	G	A	0.1453	0.243	0.0342	1.267e-12	50.4848	3.89188e-05
SBP_Keaton2024	rs150857355	C	G	0.0217	0.8301	0.0895	1.711e-20	86.023	7.76354e-05
SBP_Keaton2024	rs60121503	C	G	0.0843	-0.2384	0.0433	3.679e-08	30.3135	2.32841e-05
SBP_Keaton2024	rs7302981	G	A	0.623	-0.3553	0.0246	2.098e-47	208.603	0.000157357
SBP_Keaton2024	rs10876531	C	A	0.294	-0.3653	0.0268	3.585e-42	185.793	0.000147
SBP_Keaton2024	rs7979246	G	A	0.6717	-0.1418	0.0257	3.653e-08	30.4429	2.35324e-05
SBP_Keaton2024	rs7306710	C	T	0.5238	0.2095	0.0243	7.197e-18	74.3285	5.81019e-05
SBP_Keaton2024	rs775634	G	A	0.7713	-0.1906	0.0293	7.759e-11	42.3166	3.40097e-05
SBP_Keaton2024	rs1245811	C	T	0.6035	-0.1584	0.0254	4.224e-10	38.8904	3.18638e-05
SBP_Keaton2024	rs11614730	A	G	0.6703	-0.2157	0.0265	3.684e-16	66.2535	5.45702e-05
SBP_Keaton2024	rs11105375	A	T	0.1679	-0.7405	0.0325	2.94e-115	519.139	0.000406578
SBP_Keaton2024	rs10777213	A	G	0.5252	-0.1695	0.024	1.594e-12	49.8789	3.80226e-05
SBP_Keaton2024	rs56725874	G	T	0.1194	-0.2194	0.0381	8.683e-09	33.1607	2.68611e-05
SBP_Keaton2024	rs9515270	T	C	0.1779	0.1815	0.0318	1.193e-08	32.5761	2.55694e-05
SBP_Keaton2024	rs72661946	C	G	0.0868	0.3121	0.0456	7.893e-12	46.8444	4.0977e-05
SBP_Keaton2024	rs7320104	G	A	0.1529	0.3805	0.0342	1.016e-28	123.782	9.95219e-05
SBP_Keaton2024	rs682681	C	T	0.668	0.2217	0.0258	9.458e-18	73.84	5.78513e-05
SBP_Keaton2024	rs7982886	A	G	0.1368	-0.2271	0.0351	9.847e-11	41.862	3.2322e-05
SBP_Keaton2024	rs866573	T	C	0.1553	0.2868	0.0333	6.545e-18	74.1771	5.72663e-05
SBP_Keaton2024	rs9532243	C	A	0.5185	-0.2679	0.024	5.577e-29	124.601	9.5095e-05
SBP_Keaton2024	rs190533862	A	T	0.0641	0.2875	0.0517	2.754e-08	30.9239	2.63166e-05
SBP_Keaton2024	rs112684153	C	T	0.0735	-0.3396	0.0498	9.242e-12	46.5025	4.16807e-05
SBP_Keaton2024	rs56249339	T	G	0.1132	0.2245	0.0384	4.805e-09	34.1799	2.68517e-05
SBP_Keaton2024	rs1886220	G	A	0.7556	0.204	0.0282	4.875e-13	52.3314	4.07869e-05
SBP_Keaton2024	rs770379	G	A	0.5465	-0.141	0.0241	5.233e-09	34.2298	2.61501e-05
SBP_Keaton2024	rs17245822	C	A	0.3685	0.1456	0.0254	1.041e-08	32.8591	2.61819e-05
SBP_Keaton2024	rs78474310	G	A	0.0435	0.4824	0.0593	4.184e-16	66.1767	5.13873e-05
SBP_Keaton2024	rs9530914	T	G	0.3962	0.148	0.0253	4.953e-09	34.2202	2.78098e-05
SBP_Keaton2024	rs17562391	T	C	0.418	0.2067	0.0244	2.313e-17	71.7631	5.51629e-05
SBP_Keaton2024	rs10149239	A	G	0.7386	0.1653	0.0275	1.875e-09	36.131	2.7998e-05
SBP_Keaton2024	rs12881760	C	G	0.6575	0.155	0.026	2.389e-09	35.5399	2.87135e-05
SBP_Keaton2024	rs17679259	G	A	0.1331	-0.3583	0.0356	7.167e-24	101.296	7.86154e-05
SBP_Keaton2024	rs365990	G	A	0.3681	-0.1717	0.0248	4.565e-12	47.9333	3.63933e-05
SBP_Keaton2024	rs8904	A	G	0.3699	0.2819	0.0249	1.013e-29	128.171	9.82994e-05
SBP_Keaton2024	rs7493678	T	A	0.3454	0.1569	0.0255	7.699e-10	37.8587	2.95401e-05
SBP_Keaton2024	rs72683923	C	T	0.0202	-0.9677	0.0912	2.569e-26	112.588	9.83643e-05
SBP_Keaton2024	rs3015451	A	C	0.7226	-0.1486	0.027	3.524e-08	30.2908	2.34914e-05
SBP_Keaton2024	rs35413927	G	A	0.3043	0.2462	0.0266	2.101e-20	85.6669	6.81031e-05
SBP_Keaton2024	rs67468157	T	C	0.3119	0.1571	0.026	1.505e-09	36.5095	2.81117e-05
SBP_Keaton2024	rs57140819	G	C	0.173	-0.2022	0.0321	2.913e-10	39.6782	3.10442e-05
SBP_Keaton2024	rs2239268	A	G	0.6984	0.1859	0.0261	1.09e-12	50.7315	3.86333e-05
SBP_Keaton2024	rs3815460	G	C	0.1032	0.2287	0.0396	7.513e-09	33.3535	2.56906e-05
SBP_Keaton2024	rs2165197	C	T	0.4895	0.1833	0.0241	2.991e-14	57.8483	4.45595e-05
SBP_Keaton2024	rs11622562	T	C	0.3304	-0.1572	0.0256	7.713e-10	37.7073	2.90153e-05
SBP_Keaton2024	rs10134573	T	C	0.0766	-0.2572	0.046	2.19e-08	31.2627	2.48329e-05
SBP_Keaton2024	rs78154752	G	T	0.2075	0.2609	0.03	3.839e-18	75.632	5.94063e-05
SBP_Keaton2024	rs11852739	A	G	0.7387	0.1711	0.0277	6.991e-10	38.154	2.99899e-05
SBP_Keaton2024	rs8030856	G	C	0.4	0.1378	0.0248	2.657e-08	30.8742	2.41867e-05
SBP_Keaton2024	rs12101934	T	C	0.426	0.2261	0.0248	7.69e-20	83.1185	6.63422e-05
SBP_Keaton2024	rs17687755	C	G	0.2956	0.1737	0.0265	5.653e-11	42.9643	3.33419e-05
SBP_Keaton2024	rs689304	T	C	0.0974	-0.3961	0.0408	3.002e-22	94.2517	7.32034e-05
SBP_Keaton2024	rs3098186	T	C	0.5174	-0.202	0.0244	1.275e-16	68.5367	5.40734e-05
SBP_Keaton2024	rs7174174	C	T	0.2259	0.1998	0.0292	8.023e-12	46.8193	3.70486e-05
SBP_Keaton2024	rs28429256	A	G	0.3341	0.1986	0.0262	3.761e-14	57.4587	4.65705e-05
SBP_Keaton2024	rs117539635	G	A	0.0237	-0.9659	0.1115	4.47e-18	75.0438	0.000114568
SBP_Keaton2024	rs11636952	C	T	0.6807	-0.4329	0.026	3.108e-62	277.223	0.000216171
SBP_Keaton2024	rs7171632	C	G	0.4461	0.2988	0.0242	5.917e-35	152.451	0.000117082
SBP_Keaton2024	rs28515053	A	G	0.0299	0.4581	0.0716	1.582e-10	40.935	3.23054e-05
SBP_Keaton2024	rs2046341	A	G	0.1915	-0.209	0.0304	6.684e-12	47.2656	3.58929e-05
SBP_Keaton2024	rs77032376	T	C	0.1487	-0.2059	0.0351	4.275e-09	34.4111	2.84822e-05
SBP_Keaton2024	rs8032315	A	T	0.3009	0.5716	0.0287	2.904e-88	396.662	0.000364765
SBP_Keaton2024	rs12906962	C	T	0.326	0.2322	0.0261	5.483e-19	79.1486	6.28737e-05
SBP_Keaton2024	rs2589254	G	A	0.2525	0.1863	0.0275	1.301e-11	45.8945	3.47669e-05
SBP_Keaton2024	rs11853701	C	G	0.3338	0.1427	0.026	4.166e-08	30.1232	2.40329e-05
SBP_Keaton2024	rs2281226	C	A	0.608	-0.1651	0.025	3.958e-11	43.6128	3.44787e-05
SBP_Keaton2024	rs72779543	C	G	0.212	0.2012	0.0331	1.248e-09	36.9488	3.5891e-05
SBP_Keaton2024	rs9928003	C	A	0.1788	-0.2744	0.0315	2.663e-18	75.8835	5.86748e-05
SBP_Keaton2024	rs2286472	C	A	0.3197	0.2352	0.0261	2.293e-19	81.207	6.38535e-05
SBP_Keaton2024	rs9937801	C	T	0.4295	-0.1755	0.0241	3.297e-13	53.0298	4.00535e-05
SBP_Keaton2024	rs73551577	A	G	0.1905	-0.3383	0.0309	6.839e-28	119.864	9.36662e-05
SBP_Keaton2024	rs11646118	C	T	0.083	-0.2671	0.0446	2.173e-09	35.8656	2.88179e-05
SBP_Keaton2024	rs72793375	A	G	0.2163	0.18	0.0308	4.911e-09	34.1542	2.91486e-05
SBP_Keaton2024	rs66768878	C	T	0.1533	0.2482	0.0341	3.673e-13	52.9779	4.24368e-05
SBP_Keaton2024	rs1982784	G	A	0.8105	-0.1723	0.0313	3.68e-08	30.3027	2.41991e-05
SBP_Keaton2024	rs80100774	G	T	0.0771	-0.3178	0.0512	5.542e-10	38.5272	3.81403e-05
SBP_Keaton2024	rs12102426	G	T	0.428	-0.2764	0.0243	4.717e-30	129.379	9.9262e-05
SBP_Keaton2024	rs10468291	A	C	0.5695	-0.164	0.0245	2.306e-11	44.808	3.49963e-05
SBP_Keaton2024	rs12149258	G	A	0.1591	-0.2351	0.0331	1.233e-12	50.4486	3.92452e-05
SBP_Keaton2024	rs34869093	G	A	0.3707	0.1758	0.0252	2.825e-12	48.6672	3.82635e-05
SBP_Keaton2024	rs2042364	G	A	0.5358	0.1524	0.0241	2.8e-10	39.9886	3.06581e-05
SBP_Keaton2024	rs72792102	G	A	0.0415	0.4059	0.0623	7.344e-11	42.4485	3.47813e-05
SBP_Keaton2024	rs62050280	A	G	0.048	0.6397	0.0733	2.53e-18	76.1631	9.92426e-05
SBP_Keaton2024	rs4888408	A	G	0.5851	0.3305	0.0245	1.7e-41	181.975	0.000140729
SBP_Keaton2024	rs12926550	A	G	0.3171	-0.1998	0.026	1.664e-14	59.0533	4.58787e-05
SBP_Keaton2024	rs8046196	T	G	0.5131	0.15	0.0242	5.948e-10	38.4195	2.98326e-05
SBP_Keaton2024	rs8052276	C	T	0.6498	-0.164	0.0261	3.32e-10	39.4827	3.24826e-05
SBP_Keaton2024	rs453528	C	A	0.4794	-0.2098	0.0254	1.366e-16	68.225	5.83016e-05
SBP_Keaton2024	rs9303175	G	T	0.6548	0.2097	0.0261	9.967e-16	64.5529	5.27525e-05
SBP_Keaton2024	rs3935505	G	T	0.2509	0.155	0.028	3.188e-08	30.6441	2.39646e-05
SBP_Keaton2024	rs4925159	A	G	0.4252	0.2184	0.0243	2.706e-19	80.7779	6.18703e-05
SBP_Keaton2024	rs7211535	G	A	0.5208	0.1411	0.0246	9.373e-09	32.8991	2.63699e-05
SBP_Keaton2024	rs11653927	T	C	0.3835	-0.2475	0.0249	3.02e-23	98.7988	7.68627e-05
SBP_Keaton2024	rs4795637	C	T	0.2354	0.1869	0.0283	4.3e-11	43.616	3.33677e-05
SBP_Keaton2024	rs9899540	T	A	0.5969	-0.1699	0.0253	1.824e-11	45.0968	3.68611e-05
SBP_Keaton2024	rs7213273	A	G	0.6562	-0.3234	0.0252	1.419e-37	164.694	0.000125224
SBP_Keaton2024	rs17608766	C	T	0.1403	0.5723	0.0348	7.46e-61	270.451	0.000209662
SBP_Keaton2024	rs9221	T	C	0.9114	0.3715	0.0426	2.862e-18	76.0499	5.91463e-05
SBP_Keaton2024	rs1962412	C	T	0.6975	0.2003	0.0265	4.396e-14	57.1308	4.49261e-05
SBP_Keaton2024	rs9897429	A	G	0.5173	0.2201	0.0254	4.568e-18	75.0884	6.41988e-05
SBP_Keaton2024	rs1292053	G	A	0.4399	0.1687	0.0242	3.011e-12	48.5959	3.72149e-05
SBP_Keaton2024	rs2286526	T	C	0.7105	0.3706	0.0277	7.532e-41	178.999	0.000149931
SBP_Keaton2024	rs3826537	G	A	0.4186	0.1986	0.0245	4.598e-16	65.7092	5.09448e-05
SBP_Keaton2024	rs6504213	C	T	0.5844	0.2417	0.0251	6.253e-22	92.7269	7.53019e-05
SBP_Keaton2024	rs113086489	T	C	0.5508	0.3023	0.0249	7.596e-34	147.393	0.000119999
SBP_Keaton2024	rs4511593	T	C	0.6518	-0.2584	0.0255	3.962e-24	102.684	8.04258e-05
SBP_Keaton2024	rs1436138	G	A	0.3669	-0.2478	0.0251	6.386e-23	97.4665	7.56989e-05
SBP_Keaton2024	rs113393496	A	G	0.1955	-0.172	0.0308	2.472e-08	31.1857	2.46943e-05
SBP_Keaton2024	rs1057040	A	G	0.528	-0.2048	0.0239	1.225e-17	73.4284	5.54757e-05
SBP_Keaton2024	rs117285318	C	T	0.0763	-0.4159	0.0472	1.251e-18	77.6415	6.46994e-05
SBP_Keaton2024	rs10459965	T	A	0.268	0.1939	0.0319	1.247e-09	36.9466	3.91443e-05
SBP_Keaton2024	rs9675039	A	G	0.3673	0.1459	0.0255	1.067e-08	32.7363	2.62541e-05
SBP_Keaton2024	rs62082230	A	T	0.2779	-0.1656	0.0277	2.376e-09	35.7405	2.92061e-05
SBP_Keaton2024	rs163049	A	G	0.6043	0.1568	0.0249	3.11e-10	39.6546	3.12017e-05
SBP_Keaton2024	rs4637011	C	G	0.306	-0.2949	0.0266	1.236e-28	122.91	9.80161e-05
SBP_Keaton2024	rs4890500	G	A	0.2983	0.2383	0.0262	8.391e-20	82.7267	6.30841e-05
SBP_Keaton2024	rs7236548	A	C	0.1856	0.2819	0.031	9.744e-20	82.6926	6.37489e-05
SBP_Keaton2024	rs36010659	C	T	0.1408	-0.2318	0.0347	2.415e-11	44.6239	3.44978e-05
SBP_Keaton2024	rs10048404	T	C	0.3661	-0.2161	0.0266	4.634e-16	66.0004	5.75171e-05
SBP_Keaton2024	rs74625348	C	G	0.2311	-0.1794	0.0294	1.059e-09	37.2349	3.03516e-05
SBP_Keaton2024	rs880132	C	T	0.5733	-0.1821	0.0268	1.036e-11	46.169	4.30518e-05
SBP_Keaton2024	rs1898165	A	G	0.5247	-0.1939	0.0241	8.216e-16	64.7324	4.97624e-05
SBP_Keaton2024	rs12955644	G	C	0.1792	-0.3147	0.0324	2.593e-22	94.3416	7.731e-05
SBP_Keaton2024	rs117777118	A	G	0.0402	-0.4587	0.0764	1.971e-09	36.0471	4.30855e-05
SBP_Keaton2024	rs10409243	T	C	0.5866	-0.2457	0.0253	2.338e-22	94.3125	7.76944e-05
SBP_Keaton2024	rs167479	T	G	0.4766	-0.494	0.0258	5.495e-82	366.619	0.000323079
SBP_Keaton2024	rs7253742	C	T	0.4077	0.1624	0.0243	2.519e-11	44.6642	3.38004e-05
SBP_Keaton2024	rs141958336	A	G	0.0419	0.7392	0.0633	1.773e-31	136.369	0.000116417
SBP_Keaton2024	rs4319878	T	C	0.5615	0.1356	0.0246	3.607e-08	30.3843	2.40273e-05
SBP_Keaton2024	rs8108027	C	G	0.2949	0.1861	0.0267	2.948e-12	48.5814	3.82195e-05
SBP_Keaton2024	rs8108717	G	A	0.6119	-0.2271	0.0248	5.39e-20	83.8554	6.50018e-05
SBP_Keaton2024	rs41119	T	G	0.3489	0.1583	0.0268	3.692e-09	34.8893	3.02119e-05
SBP_Keaton2024	rs7412	T	C	0.081	-0.3921	0.0452	4.026e-18	75.2518	6.07381e-05
SBP_Keaton2024	rs11673093	A	G	0.2607	0.2221	0.028	2.238e-15	62.9189	5.04575e-05
SBP_Keaton2024	rs602662	A	G	0.5178	0.1668	0.0241	4.454e-12	47.9025	3.68679e-05
SBP_Keaton2024	rs12150907	A	G	0.1937	0.2031	0.031	6.046e-11	42.9236	3.41911e-05
SBP_Keaton2024	rs7248104	A	G	0.4123	-0.2167	0.0243	5.239e-19	79.5253	6.03885e-05
SBP_Keaton2024	rs67427762	T	C	0.1551	-0.347	0.0351	4.78e-23	97.7338	8.3742e-05
SBP_Keaton2024	rs2423514	G	A	0.4572	-0.2601	0.0243	7.994e-27	114.569	8.91033e-05
SBP_Keaton2024	rs1327235	G	A	0.4689	0.3732	0.0239	5.728e-55	243.83	0.00018408
SBP_Keaton2024	rs6078093	A	G	0.4244	-0.1738	0.0243	8.773e-13	51.1549	3.91618e-05
SBP_Keaton2024	rs8125763	A	C	0.4731	0.1459	0.0242	1.543e-09	36.3479	2.81617e-05
SBP_Keaton2024	rs17812022	T	C	0.0954	-0.3153	0.043	2.26e-13	53.7664	4.55323e-05
SBP_Keaton2024	rs6088749	G	C	0.165	-0.2376	0.0324	2.221e-13	53.7778	4.12791e-05
SBP_Keaton2024	rs79384779	T	C	0.1549	0.3045	0.0344	8.158e-19	78.3534	6.44171e-05
SBP_Keaton2024	rs4812536	G	A	0.3422	-0.2155	0.0258	6.527e-17	69.7678	5.54799e-05
SBP_Keaton2024	rs6017279	C	T	0.1345	0.3864	0.0351	3.852e-28	121.188	9.22424e-05
SBP_Keaton2024	rs4325821	C	T	0.489	-0.1444	0.0246	4.665e-09	34.4559	2.76523e-05
SBP_Keaton2024	rs6021246	C	T	0.3231	0.1758	0.0261	1.662e-11	45.3687	3.58729e-05
SBP_Keaton2024	rs2801008	G	T	0.3191	0.1757	0.0262	2.005e-11	44.9719	3.55976e-05
SBP_Keaton2024	rs6026739	T	A	0.1236	0.562	0.0369	2.268e-52	231.964	0.000181577
SBP_Keaton2024	rs3795154	T	C	0.3621	0.1871	0.0253	1.325e-13	54.6898	4.29137e-05
SBP_Keaton2024	rs6062344	T	C	0.4969	-0.2631	0.0245	7.755e-27	115.321	9.184e-05
SBP_Keaton2024	rs6085527	G	A	0.5938	0.195	0.0246	2.441e-15	62.8346	4.86762e-05
SBP_Keaton2024	rs2178895	T	C	0.6391	0.1755	0.0252	3.652e-12	48.5013	3.77031e-05
SBP_Keaton2024	rs2823139	A	G	0.3386	0.2282	0.0259	1.333e-18	77.6304	6.18941e-05
SBP_Keaton2024	rs6517423	A	G	0.2957	0.1478	0.0264	2.168e-08	31.343	2.41449e-05
SBP_Keaton2024	rs2298359	C	T	0.0622	-0.4544	0.0668	1.003e-11	46.2726	6.39211e-05
SBP_Keaton2024	rs2833834	A	C	0.2797	0.1908	0.027	1.626e-12	49.9378	3.89251e-05
SBP_Keaton2024	rs12627514	G	C	0.2879	0.2717	0.0276	6.551e-23	96.9083	8.0321e-05
SBP_Keaton2024	rs34487963	A	C	0.0224	-0.6916	0.1011	7.949e-12	46.7959	5.55887e-05
SBP_Keaton2024	rs7278003	C	T	0.5648	0.1858	0.0242	1.838e-14	58.9469	4.50342e-05
SBP_Keaton2024	rs5992134	T	G	0.2383	0.1557	0.0285	4.693e-08	29.8461	2.33535e-05
SBP_Keaton2024	rs2238787	A	G	0.2901	0.2381	0.0266	4.118e-19	80.1227	6.19628e-05
SBP_Keaton2024	rs12321	C	G	0.432	-0.1852	0.0243	2.388e-14	58.0857	4.46664e-05
SBP_Keaton2024	rs5994376	C	A	0.5621	0.1443	0.0253	1.153e-08	32.5306	2.72012e-05
SBP_Keaton2024	rs5756813	T	G	0.6129	-0.1506	0.025	1.81e-09	36.2886	2.85581e-05
SBP_Keaton2024	rs28578714	C	T	0.3918	-0.1844	0.0255	4.711e-13	52.2927	4.30031e-05

## Sheet: ST3. DBP SNPs (Keaton 2024)
Supplementary table 3. Genetic instruments for Diastolic Blood Pressure in Keaton 2024 GWAS
id.exposure	SNP	Effect allele	Other allele	EAF	Beta	SE	P-value	F	r2
DBP_Keaton2024	rs488834	T	C	0.7591	-0.1837	0.0185	2.729e-23	98.5995	0.000110969
DBP_Keaton2024	rs10776752	T	G	0.0785	0.4241	0.0286	9.002e-50	219.889	0.000233963
DBP_Keaton2024	rs57748895	T	A	0.0183	0.5855	0.0574	1.925e-24	104.047	0.000110746
DBP_Keaton2024	rs6699618	G	C	0.1597	-0.4744	0.0204	7.61e-120	540.79	0.000543094
DBP_Keaton2024	rs12073056	T	C	0.4398	0.1025	0.015	9.129e-12	46.6944	4.65471e-05
DBP_Keaton2024	rs35479618	A	G	0.0169	0.5692	0.0715	1.683e-15	63.375	9.67967e-05
DBP_Keaton2024	rs6680947	G	A	0.5347	-0.1064	0.015	1.513e-12	50.3154	5.06492e-05
DBP_Keaton2024	rs1889785	A	G	0.4551	0.1122	0.0151	1.045e-13	55.2118	5.61378e-05
DBP_Keaton2024	rs7524019	T	C	0.4872	0.0998	0.0156	1.49e-10	40.9272	4.47469e-05
DBP_Keaton2024	rs12405515	T	G	0.572	-0.1451	0.0151	7.355e-22	92.3381	9.26874e-05
DBP_Keaton2024	rs6687065	G	A	0.4992	-0.1074	0.0152	1.502e-12	49.9254	5.18554e-05
DBP_Keaton2024	rs150816167	C	T	0.0455	0.2629	0.0385	9.028e-12	46.6294	5.39777e-05
DBP_Keaton2024	rs1339573	A	T	0.4528	0.113	0.015	5.234e-14	56.7511	5.68926e-05
DBP_Keaton2024	rs6671476	A	T	0.7332	-0.0936	0.0169	3.339e-08	30.6746	3.08181e-05
DBP_Keaton2024	rs882624	T	C	0.3287	-0.1526	0.0162	3.851e-21	88.7317	9.23999e-05
DBP_Keaton2024	rs12403358	G	C	0.6225	-0.0895	0.0157	1.233e-08	32.4973	3.38492e-05
DBP_Keaton2024	rs2926534	T	C	0.2702	-0.1623	0.0169	7.713e-22	92.2282	9.34055e-05
DBP_Keaton2024	rs12119765	C	T	0.5218	-0.0945	0.015	3.2e-10	39.69	4.00704e-05
DBP_Keaton2024	rs68085857	T	C	0.2347	0.1831	0.0177	3.96e-25	107.011	0.000108285
DBP_Keaton2024	rs35981664	T	A	0.3082	0.1603	0.0166	3.718e-22	93.2504	9.85205e-05
DBP_Keaton2024	rs620991	G	T	0.1255	0.1309	0.0227	7.787e-09	33.2528	3.38165e-05
DBP_Keaton2024	rs2760061	A	T	0.4855	0.15	0.0153	1.206e-22	96.1169	0.000101066
DBP_Keaton2024	rs2493136	T	C	0.4109	0.2166	0.0152	4.654e-46	203.062	0.000204215
DBP_Keaton2024	rs68192516	G	T	0.3028	0.2393	0.0163	5.577e-49	215.531	0.000217393
DBP_Keaton2024	rs4926499	C	G	0.825	0.1724	0.0223	1.205e-14	59.7675	7.71636e-05
DBP_Keaton2024	rs6686889	T	C	0.2537	0.1726	0.0173	1.897e-23	99.5381	0.000101429
DBP_Keaton2024	rs17162311	G	A	0.0798	0.1983	0.0277	7.77e-13	51.2491	5.1925e-05
DBP_Keaton2024	rs1175180	T	G	0.7875	-0.1021	0.0184	3.002e-08	30.7904	3.13695e-05
DBP_Keaton2024	rs2493290	A	G	0.145	0.2205	0.0218	4.4e-24	102.307	0.000108392
DBP_Keaton2024	rs1138293	T	C	0.196	-0.1373	0.019	4.516e-13	52.2196	5.34195e-05
DBP_Keaton2024	rs2997336	A	G	0.5356	-0.0868	0.015	7.803e-09	33.4855	3.36991e-05
DBP_Keaton2024	rs1004291	A	G	0.4248	0.1282	0.0151	2.372e-17	72.0812	7.22147e-05
DBP_Keaton2024	rs34612537	C	T	0.2079	0.1394	0.0186	6.509e-14	56.1694	5.75448e-05
DBP_Keaton2024	rs6688009	T	C	0.1599	0.1199	0.0206	5.424e-09	33.8769	3.47267e-05
DBP_Keaton2024	rs11207413	A	T	0.4584	0.0864	0.015	7.947e-09	33.1776	3.33271e-05
DBP_Keaton2024	rs10493408	A	C	0.134	0.1503	0.022	8.066e-12	46.6737	4.71397e-05
DBP_Keaton2024	rs6687002	C	T	0.2648	0.1042	0.0172	1.312e-09	36.7011	3.80106e-05
DBP_Keaton2024	rs34517439	A	C	0.1176	-0.2297	0.0246	9.006e-21	87.187	9.84557e-05
DBP_Keaton2024	rs9428015	A	G	0.6724	-0.1078	0.0164	4.611e-11	43.2066	4.60315e-05
DBP_Keaton2024	rs11580391	T	C	0.3058	-0.1077	0.0165	7.618e-11	42.6053	4.42792e-05
DBP_Keaton2024	rs73954926	G	T	0.0633	0.1719	0.0315	4.669e-08	29.7804	3.15066e-05
DBP_Keaton2024	rs28377357	A	G	0.2903	-0.101	0.0165	8.689e-10	37.4692	3.7793e-05
DBP_Keaton2024	rs62158169	T	C	0.2171	-0.1289	0.0183	2.034e-12	49.6139	5.0783e-05
DBP_Keaton2024	rs67323263	C	T	0.2044	0.131	0.0186	1.814e-12	49.604	5.01839e-05
DBP_Keaton2024	rs12473839	T	C	0.384	-0.119	0.0174	7.754e-12	46.773	6.02354e-05
DBP_Keaton2024	rs72854462	G	A	0.2464	0.2217	0.0174	2.383e-37	162.343	0.000164119
DBP_Keaton2024	rs1234415	T	C	0.1678	-0.1478	0.0205	4.982e-13	51.9806	5.48548e-05
DBP_Keaton2024	rs2444769	A	C	0.7917	0.1408	0.0188	6.798e-14	56.0905	5.87897e-05
DBP_Keaton2024	rs4668424	T	C	0.1016	0.1525	0.0249	8.915e-10	37.5095	3.81724e-05
DBP_Keaton2024	rs73029563	G	C	0.5402	0.2451	0.0151	5.516e-59	263.471	0.000268322
DBP_Keaton2024	rs35608243	C	T	0.0842	0.1608	0.027	2.692e-09	35.4686	3.58535e-05
DBP_Keaton2024	rs57261027	G	T	0.364	-0.0959	0.0157	1.011e-09	37.3111	3.82862e-05
DBP_Keaton2024	rs75717699	G	T	0.0308	0.4476	0.0471	2.09e-21	90.3105	0.000107545
DBP_Keaton2024	rs12693302	A	G	0.6512	-0.207	0.0156	4.892e-40	176.072	0.000175016
DBP_Keaton2024	rs7592578	G	T	0.8096	0.1871	0.0196	1.171e-21	91.1246	9.70356e-05
DBP_Keaton2024	rs1373780	C	G	0.1846	0.1096	0.0193	1.329e-08	32.2483	3.2514e-05
DBP_Keaton2024	rs824523	A	C	0.3352	0.1221	0.016	1.962e-14	58.236	5.9741e-05
DBP_Keaton2024	rs12470845	C	A	0.2521	0.1248	0.0175	8.906e-13	50.8573	5.2807e-05
DBP_Keaton2024	rs11690717	T	G	0.3679	-0.1065	0.016	3.075e-11	44.3057	4.74309e-05
DBP_Keaton2024	rs1263671	C	T	0.1634	0.123	0.0207	3.045e-09	35.3077	3.719e-05
DBP_Keaton2024	rs2360970	C	G	0.4565	0.1271	0.0151	4.221e-17	70.8496	7.20738e-05
DBP_Keaton2024	rs2161967	G	T	0.5714	-0.157	0.0153	8.467e-25	105.297	0.000108552
DBP_Keaton2024	rs3828282	G	C	0.5672	-0.0871	0.0157	2.596e-08	30.7778	3.34893e-05
DBP_Keaton2024	rs4646534	G	A	0.053	-0.3006	0.0341	1.295e-18	77.7086	8.15549e-05
DBP_Keaton2024	rs2278200	G	C	0.4522	-0.0991	0.0152	7.462e-11	42.507	4.37468e-05
DBP_Keaton2024	rs10195178	T	G	0.4537	0.1081	0.0152	1.156e-12	50.5783	5.20832e-05
DBP_Keaton2024	rs1044822	T	C	0.148	-0.1292	0.0212	1.125e-09	37.141	3.78506e-05
DBP_Keaton2024	rs11124186	C	G	0.212	0.1107	0.0184	1.836e-09	36.1959	3.68132e-05
DBP_Keaton2024	rs139354822	C	T	0.0295	-0.2836	0.0478	2.982e-09	35.2011	4.14072e-05
DBP_Keaton2024	rs1541984	A	G	0.4203	-0.1616	0.0152	2.007e-26	113.03	0.000114417
DBP_Keaton2024	rs1275988	T	C	0.6112	-0.2867	0.0153	9.224e-79	351.134	0.000351246
DBP_Keaton2024	rs4850047	C	T	0.856	0.1324	0.022	1.715e-09	36.2185	3.8856e-05
DBP_Keaton2024	rs62133108	T	C	0.1944	-0.1336	0.0189	1.667e-12	49.9677	5.02661e-05
DBP_Keaton2024	rs10201722	T	G	0.5134	0.1338	0.0151	6.953e-19	78.516	8.04241e-05
DBP_Keaton2024	rs76326501	C	A	0.0897	-0.3637	0.0267	3.248e-42	185.551	0.000194227
DBP_Keaton2024	rs10167465	A	G	0.6279	-0.1807	0.0157	1.326e-30	132.47	0.000137187
DBP_Keaton2024	rs12712893	G	A	0.6322	-0.1044	0.0156	2.028e-11	44.787	4.55736e-05
DBP_Keaton2024	rs2586970	G	A	0.5634	0.1351	0.0152	6.189e-19	78.9994	8.07342e-05
DBP_Keaton2024	rs11125817	G	T	0.4653	-0.0957	0.015	1.603e-10	40.7044	4.09745e-05
DBP_Keaton2024	rs2421200	T	G	0.4879	-0.1	0.015	2.611e-11	44.4444	4.49295e-05
DBP_Keaton2024	rs1876489	A	G	0.7153	0.1133	0.0166	1.004e-11	46.5847	4.70091e-05
DBP_Keaton2024	rs10192654	T	A	0.2767	0.1231	0.0169	2.988e-13	53.057	5.45368e-05
DBP_Keaton2024	rs2276626	T	C	0.6351	0.1142	0.0157	3.342e-13	52.9094	5.43494e-05
DBP_Keaton2024	rs62155750	G	A	0.3041	0.1926	0.0169	3.361e-30	129.879	0.000141163
DBP_Keaton2024	rs57503539	A	G	0.2098	-0.1182	0.0188	3.421e-10	39.5293	4.16508e-05
DBP_Keaton2024	rs55889649	A	G	0.4059	0.1212	0.0152	1.719e-15	63.5796	6.36986e-05
DBP_Keaton2024	rs28675079	A	G	0.1861	-0.1283	0.0192	2.482e-11	44.653	4.4835e-05
DBP_Keaton2024	rs347585	T	C	0.7	0.1528	0.0164	9.723e-21	86.8079	8.81683e-05
DBP_Keaton2024	rs9834975	T	A	0.4384	0.0843	0.015	1.932e-08	31.5844	3.14629e-05
DBP_Keaton2024	rs4679113	A	T	0.6336	-0.1184	0.0156	3.508e-14	57.6042	5.85221e-05
DBP_Keaton2024	rs4684859	A	G	0.4222	0.0901	0.0152	2.831e-09	35.1368	3.56116e-05
DBP_Keaton2024	rs4077158	C	T	0.5278	0.1833	0.015	1.834e-34	149.328	0.00015058
DBP_Keaton2024	rs6763931	A	G	0.4415	0.1322	0.015	1.113e-18	77.6748	7.74931e-05
DBP_Keaton2024	rs1687295	C	T	0.7288	-0.1841	0.0168	7.194e-28	120.085	0.000120462
DBP_Keaton2024	rs357489	A	T	0.7421	-0.1376	0.0172	1.243e-15	64	6.51624e-05
DBP_Keaton2024	rs79692989	T	C	0.1008	-0.2029	0.0252	7.315e-16	64.8281	6.71007e-05
DBP_Keaton2024	rs116045655	A	G	0.1657	0.1507	0.0201	7.183e-14	56.2127	5.6457e-05
DBP_Keaton2024	rs16853198	G	A	0.0765	-0.3006	0.0287	1.043e-25	109.702	0.000114795
DBP_Keaton2024	rs223102	T	C	0.526	-0.2443	0.0149	2.457e-60	268.828	0.000267582
DBP_Keaton2024	rs59796915	C	A	0.0666	0.186	0.0306	1.212e-09	36.9473	3.86736e-05
DBP_Keaton2024	rs4894803	G	A	0.4087	0.1008	0.0156	9.601e-11	41.7515	4.4155e-05
DBP_Keaton2024	rs7611674	G	T	0.1963	-0.1319	0.0194	1.131e-11	46.226	4.93572e-05
DBP_Keaton2024	rs263012	C	A	0.5057	-0.0876	0.015	4.981e-09	34.1056	3.44936e-05
DBP_Keaton2024	rs6779368	G	A	0.3434	0.162	0.0159	2.987e-24	103.809	0.000106409
DBP_Keaton2024	rs9874101	G	A	0.6384	0.0944	0.0156	1.612e-09	36.618	3.69923e-05
DBP_Keaton2024	rs4244200	C	G	0.2799	-0.1108	0.0168	4e-11	43.4972	4.4496e-05
DBP_Keaton2024	rs7612045	A	C	0.3307	0.1135	0.0161	1.613e-12	49.6981	5.12735e-05
DBP_Keaton2024	rs2643826	T	C	0.452	0.1866	0.0153	3.472e-34	148.744	0.000155092
DBP_Keaton2024	rs2217937	G	A	0.1402	-0.1245	0.0223	2.277e-08	31.1694	3.35993e-05
DBP_Keaton2024	rs56401299	T	C	0.3519	0.1008	0.0162	5.114e-10	38.716	4.16705e-05
DBP_Keaton2024	rs62258038	T	C	0.03	0.3002	0.0482	4.731e-10	38.7907	4.71586e-05
DBP_Keaton2024	rs114714860	C	G	0.1706	0.3144	0.0202	1.148e-54	242.249	0.000251509
DBP_Keaton2024	rs6442105	G	A	0.6717	0.2323	0.016	8.65e-48	210.794	0.000213989
DBP_Keaton2024	rs61018691	C	G	0.1361	0.1325	0.0219	1.485e-09	36.6053	3.71193e-05
DBP_Keaton2024	rs898422	A	G	0.5869	0.1254	0.0153	2.34e-16	67.1757	6.85584e-05
DBP_Keaton2024	rs7631008	C	T	0.319	-0.1653	0.0161	7.096e-25	105.413	0.000106741
DBP_Keaton2024	rs1675383	A	C	0.4427	0.1416	0.0151	5.576e-21	87.9372	8.89552e-05
DBP_Keaton2024	rs2037119	T	C	0.3052	0.1144	0.0163	2.283e-12	49.258	4.99048e-05
DBP_Keaton2024	rs35667547	C	G	0.1208	0.1504	0.0258	5.764e-09	33.9826	4.32013e-05
DBP_Keaton2024	rs6795735	T	C	0.4116	-0.1473	0.0171	7.53e-18	74.2016	9.4493e-05
DBP_Keaton2024	rs13071208	C	T	0.3847	-0.0895	0.0155	7.608e-09	33.3413	3.40958e-05
DBP_Keaton2024	rs2029134	G	T	0.6488	0.0955	0.0156	9.707e-10	37.4764	3.73696e-05
DBP_Keaton2024	rs13107325	T	C	0.0759	-0.6118	0.0288	4.68e-100	451.267	0.000472091
DBP_Keaton2024	rs57045702	T	G	0.0401	-0.2676	0.0391	8.043e-12	46.8402	4.95666e-05
DBP_Keaton2024	rs4458527	C	G	0.573	-0.1012	0.0151	2.197e-11	44.9166	4.50599e-05
DBP_Keaton2024	rs13118687	A	G	0.4658	-0.1533	0.0152	5.293e-24	101.718	0.000105156
DBP_Keaton2024	rs66887589	C	T	0.4783	0.1432	0.0151	2.71e-21	89.9357	9.20139e-05
DBP_Keaton2024	rs9286351	G	A	0.4207	0.1438	0.0154	7.856e-21	87.1919	9.06233e-05
DBP_Keaton2024	rs4279157	A	T	0.6789	-0.1319	0.0161	2.535e-16	67.1178	6.81996e-05
DBP_Keaton2024	rs13124515	C	T	0.6867	0.0898	0.0162	3.183e-08	30.7272	3.1198e-05
DBP_Keaton2024	rs73113959	T	C	0.2713	0.0939	0.0169	2.653e-08	30.8715	3.13456e-05
DBP_Keaton2024	rs7671332	C	T	0.0394	0.2331	0.0397	4.265e-09	34.4749	3.69802e-05
DBP_Keaton2024	rs990619	G	C	0.5221	0.134	0.0149	2.579e-19	80.8792	8.0565e-05
DBP_Keaton2024	rs3796581	G	A	0.1865	-0.2287	0.0192	8.71e-33	141.883	0.000142697
DBP_Keaton2024	rs1425486	T	C	0.3232	-0.1227	0.0161	2.453e-14	58.0814	5.92198e-05
DBP_Keaton2024	rs2877766	T	G	0.4227	-0.0926	0.0152	1.219e-09	37.1137	3.76272e-05
DBP_Keaton2024	rs58854324	C	T	0.1563	0.1333	0.0209	1.622e-10	40.6788	4.2136e-05
DBP_Keaton2024	rs9685837	A	G	0.3068	-0.0923	0.0164	1.983e-08	31.6749	3.25809e-05
DBP_Keaton2024	rs61789369	G	A	0.0443	0.2686	0.0378	1.267e-12	50.4927	5.49267e-05
DBP_Keaton2024	rs28667801	T	A	0.4067	0.1375	0.0156	1.101e-18	77.6884	8.20352e-05
DBP_Keaton2024	rs10004996	C	T	0.5346	-0.1141	0.0151	3.902e-14	57.0975	5.82469e-05
DBP_Keaton2024	rs871606	C	T	0.1059	0.1653	0.0249	2.99e-11	44.0704	4.65237e-05
DBP_Keaton2024	rs525271	T	C	0.293	0.1043	0.0165	2.504e-10	39.9577	4.0523e-05
DBP_Keaton2024	rs6822301	G	A	0.1986	0.1081	0.0192	1.728e-08	31.6992	3.34446e-05
DBP_Keaton2024	rs6838416	A	G	0.6884	-0.1259	0.0162	9.128e-15	60.3978	6.11415e-05
DBP_Keaton2024	rs12509595	C	T	0.2918	0.4536	0.0165	6.56e-166	755.75	0.000764599
DBP_Keaton2024	rs4693128	T	C	0.1895	0.1317	0.0193	9.695e-12	46.5647	4.79049e-05
DBP_Keaton2024	rs7666590	A	C	0.4599	0.0959	0.0152	2.737e-10	39.8061	4.10791e-05
DBP_Keaton2024	rs1347345	A	G	0.6165	-0.0948	0.0155	1.028e-09	37.407	3.82086e-05
DBP_Keaton2024	rs7726296	G	C	0.4965	-0.0966	0.0153	3.06e-10	39.8631	4.19488e-05
DBP_Keaton2024	rs11241287	C	T	0.3079	0.0938	0.0163	8.518e-09	33.1154	3.37156e-05
DBP_Keaton2024	rs7715941	A	G	0.2886	0.1064	0.0167	2.071e-10	40.5929	4.17965e-05
DBP_Keaton2024	rs13156484	A	G	0.4748	0.1826	0.0152	2.058e-33	144.316	0.000149514
DBP_Keaton2024	rs62390667	G	A	0.3869	0.1802	0.0154	1.511e-31	136.92	0.000138512
DBP_Keaton2024	rs10069690	T	C	0.2583	0.1475	0.0178	1.291e-16	68.6664	7.4952e-05
DBP_Keaton2024	rs1212061	C	G	0.7323	0.1136	0.0171	2.75e-11	44.1331	4.54926e-05
DBP_Keaton2024	rs3776299	A	G	0.4558	0.1105	0.0152	3.146e-13	52.8491	5.44633e-05
DBP_Keaton2024	rs78909293	C	T	0.0445	-0.324	0.0379	1.164e-17	73.0822	8.02651e-05
DBP_Keaton2024	rs2921604	C	T	0.4652	0.0839	0.0153	4.015e-08	30.0705	3.14921e-05
DBP_Keaton2024	rs3117736	T	C	0.2671	0.1983	0.017	1.528e-31	136.065	0.000138424
DBP_Keaton2024	rs11960210	C	T	0.3793	-0.2148	0.0156	4.392e-43	189.592	0.000195335
DBP_Keaton2024	rs13358657	G	A	0.1321	0.1967	0.0222	6.801e-19	78.506	7.97678e-05
DBP_Keaton2024	rs6556384	A	C	0.8102	-0.1346	0.0193	3.021e-12	48.638	5.00985e-05
DBP_Keaton2024	rs11135090	G	A	0.5959	0.0868	0.0153	1.298e-08	32.1852	3.26248e-05
DBP_Keaton2024	rs114503346	T	C	0.0447	-0.2488	0.0373	2.448e-11	44.4921	4.75329e-05
DBP_Keaton2024	rs173692	G	A	0.5777	0.0834	0.0153	4.68e-08	29.7132	3.05142e-05
DBP_Keaton2024	rs67909753	A	G	0.29	-0.1961	0.0165	1.768e-32	141.25	0.000142383
DBP_Keaton2024	rs1177764	G	C	0.5954	0.2831	0.0152	5.241e-77	346.891	0.000347185
DBP_Keaton2024	rs10941043	G	T	0.2889	0.0961	0.0165	5.316e-09	33.9218	3.4117e-05
DBP_Keaton2024	rs4645335	G	A	0.6607	-0.1005	0.0161	4.029e-10	38.9655	4.07161e-05
DBP_Keaton2024	rs62370646	C	A	0.1878	-0.1188	0.0193	7.973e-10	37.8894	3.87113e-05
DBP_Keaton2024	rs1664781	A	G	0.693	0.1293	0.0162	1.465e-15	63.704	6.39609e-05
DBP_Keaton2024	rs10054208	T	C	0.359	0.1046	0.0163	1.444e-10	41.1802	4.52754e-05
DBP_Keaton2024	rs252895	G	A	0.8955	0.1735	0.0245	1.449e-12	50.1495	5.06556e-05
DBP_Keaton2024	rs12515541	T	G	0.61	0.1073	0.0154	2.729e-12	48.5465	4.92538e-05
DBP_Keaton2024	rs2098702	A	G	0.327	0.096	0.016	1.906e-09	36	3.64713e-05
DBP_Keaton2024	rs10062049	T	C	0.136	0.2115	0.0221	9.618e-22	91.5875	9.45191e-05
DBP_Keaton2024	rs2307111	C	T	0.3972	0.1723	0.0154	3.406e-29	125.178	0.00012782
DBP_Keaton2024	rs34237622	A	G	0.1653	-0.1135	0.0206	3.719e-08	30.3569	3.19625e-05
DBP_Keaton2024	rs78802445	A	T	0.0406	0.2477	0.0401	6.814e-10	38.156	4.29758e-05
DBP_Keaton2024	rs10462341	A	G	0.0929	-0.1446	0.0265	4.903e-08	29.7745	3.1685e-05
DBP_Keaton2024	rs1910057	A	G	0.7008	0.1067	0.0165	1.047e-10	41.8178	4.2927e-05
DBP_Keaton2024	rs39602	G	C	0.5638	-0.1181	0.0153	1.016e-14	59.5823	6.16818e-05
DBP_Keaton2024	rs1871190	T	G	0.333	0.0911	0.0162	2.024e-08	31.6233	3.31477e-05
DBP_Keaton2024	rs68027280	G	A	0.3005	0.0975	0.0173	1.623e-08	31.7627	3.59325e-05
DBP_Keaton2024	rs112478589	A	G	0.34	-0.1179	0.0159	1.297e-13	54.9836	5.60915e-05
DBP_Keaton2024	rs509067	C	T	0.5863	0.1316	0.0152	6.001e-18	74.9591	7.55376e-05
DBP_Keaton2024	rs11153730	C	T	0.4893	-0.1346	0.0149	1.713e-19	81.6052	8.14099e-05
DBP_Keaton2024	rs76785130	G	A	0.0194	0.3699	0.058	1.787e-10	40.6736	4.68068e-05
DBP_Keaton2024	rs6920788	T	C	0.7168	0.0951	0.0168	1.519e-08	32.0437	3.3014e-05
DBP_Keaton2024	rs13215166	G	A	0.4412	0.2781	0.0151	3.391e-76	339.194	0.000342878
DBP_Keaton2024	rs10872410	T	C	0.049	-0.2176	0.0352	6.526e-10	38.2149	3.96772e-05
DBP_Keaton2024	rs668459	T	C	0.5866	-0.1217	0.0151	9.121e-16	64.9572	6.45862e-05
DBP_Keaton2024	rs198645	T	A	0.2555	-0.125	0.0175	9.009e-13	51.0204	5.34468e-05
DBP_Keaton2024	rs6933485	C	T	0.3401	0.0893	0.0159	1.9e-08	31.5434	3.21835e-05
DBP_Keaton2024	rs17080093	T	C	0.0707	-0.4293	0.0293	9.453e-49	214.678	0.000217743
DBP_Keaton2024	rs9479196	T	C	0.1143	-0.1841	0.0237	7.5e-15	60.3408	6.17002e-05
DBP_Keaton2024	rs2569882	C	T	0.4348	-0.1087	0.0156	3.137e-12	48.5523	5.22152e-05
DBP_Keaton2024	rs9365555	G	A	0.3255	-0.1006	0.0162	4.877e-10	38.5626	3.99554e-05
DBP_Keaton2024	rs7744902	A	G	0.0778	-0.2796	0.029	5.958e-22	92.9562	0.000100861
DBP_Keaton2024	rs1322639	A	G	0.7748	-0.1576	0.0181	3.219e-18	75.815	7.79321e-05
DBP_Keaton2024	rs2144249	C	T	0.15	-0.128	0.0211	1.202e-09	36.8006	3.75644e-05
DBP_Keaton2024	rs9370995	G	C	0.5365	0.084	0.0152	3.312e-08	30.5402	3.15518e-05
DBP_Keaton2024	rs35261542	A	C	0.2673	0.0974	0.0169	8.367e-09	33.2158	3.3411e-05
DBP_Keaton2024	rs6934891	A	G	0.4248	0.0978	0.0152	1.309e-10	41.3991	4.20269e-05
DBP_Keaton2024	rs2744133	G	A	0.2742	-0.1249	0.0168	1.1e-13	55.2721	5.58284e-05
DBP_Keaton2024	rs9467545	T	A	0.1569	0.2275	0.0206	1.807e-28	121.963	0.000123115
DBP_Keaton2024	rs198851	G	T	0.8507	-0.3517	0.021	9.363e-63	280.483	0.000282506
DBP_Keaton2024	rs1265157	G	C	0.3509	-0.1528	0.016	1.477e-21	91.2025	9.56286e-05
DBP_Keaton2024	rs440454	G	A	0.6914	0.2288	0.0165	1.603e-43	192.284	0.000200855
DBP_Keaton2024	rs36020935	T	G	0.1924	-0.1897	0.0338	1.987e-08	31.4993	0.00010055
DBP_Keaton2024	rs115447786	T	C	0.0409	0.2837	0.0408	3.674e-12	48.3502	5.67743e-05
DBP_Keaton2024	rs6905288	A	G	0.5677	0.1537	0.0153	1.234e-23	100.917	0.000104255
DBP_Keaton2024	rs881858	A	G	0.6949	0.1434	0.0164	2.654e-18	76.4558	7.83987e-05
DBP_Keaton2024	rs2397060	C	T	0.1408	0.1624	0.0244	2.88e-11	44.2988	5.7374e-05
DBP_Keaton2024	rs1114347	G	A	0.4804	0.1681	0.0151	9.146e-29	123.931	0.000126839
DBP_Keaton2024	rs62413546	T	C	0.0851	-0.1848	0.0277	2.35e-11	44.5086	4.78138e-05
DBP_Keaton2024	rs504691	A	C	0.4019	-0.1014	0.0154	4.175e-11	43.3545	4.44441e-05
DBP_Keaton2024	rs1984195	A	G	0.4881	0.1717	0.0151	6.532e-30	129.296	0.000132459
DBP_Keaton2024	rs13217066	T	C	0.4049	0.0898	0.0153	4.41e-09	34.4485	3.49411e-05
DBP_Keaton2024	rs12208884	A	G	0.1889	0.1316	0.0191	5.98e-12	47.4728	4.7716e-05
DBP_Keaton2024	rs13226502	T	C	0.1775	0.1606	0.0197	3.516e-16	66.4597	6.77129e-05
DBP_Keaton2024	rs1269663	C	T	0.6402	0.0893	0.0158	1.697e-08	31.944	3.30313e-05
DBP_Keaton2024	rs73033340	G	A	0.0346	-0.4841	0.0472	1.014e-24	105.193	0.000140767
DBP_Keaton2024	rs11556924	T	C	0.3818	-0.1692	0.0156	1.793e-27	117.639	0.00012151
DBP_Keaton2024	rs3847107	C	T	0.3979	0.1235	0.0153	6.853e-16	65.1555	6.57087e-05
DBP_Keaton2024	rs75511781	G	A	0.0441	0.3368	0.0392	8.959e-18	73.8197	8.59887e-05
DBP_Keaton2024	rs7800558	C	T	0.4252	-0.0965	0.0151	1.864e-10	40.8414	4.09271e-05
DBP_Keaton2024	rs1044608	G	C	0.076	0.1959	0.0297	4.491e-11	43.5067	4.84619e-05
DBP_Keaton2024	rs3918226	T	C	0.0808	0.5519	0.0289	1.421e-81	364.691	0.000406807
DBP_Keaton2024	rs4726006	A	G	0.2534	0.1271	0.0174	2.6e-13	53.3571	5.49581e-05
DBP_Keaton2024	rs6464165	C	T	0.2821	0.203	0.0168	9.931e-34	146.007	0.000150074
DBP_Keaton2024	rs1534337	T	G	0.603	-0.1049	0.0154	1.054e-11	46.3991	4.73702e-05
DBP_Keaton2024	rs4721170	G	A	0.6276	-0.1063	0.0156	9.073e-12	46.432	4.74903e-05
DBP_Keaton2024	rs4507656	G	C	0.3041	0.1352	0.0171	2.587e-15	62.5117	6.95605e-05
DBP_Keaton2024	rs2969070	A	G	0.6301	-0.1666	0.0156	1.692e-26	114.051	0.00011633
DBP_Keaton2024	rs7805035	A	T	0.4108	0.1173	0.0152	1.096e-14	59.5537	5.98874e-05
DBP_Keaton2024	rs3735533	C	T	0.9252	0.4482	0.0286	1.635e-55	245.591	0.000249993
DBP_Keaton2024	rs6961048	G	C	0.1044	0.2766	0.0246	2.902e-29	126.425	0.000128637
DBP_Keaton2024	rs998652	G	A	0.7725	-0.1368	0.0179	2.302e-14	58.4072	5.91423e-05
DBP_Keaton2024	rs2854746	C	G	0.4012	0.1214	0.0156	7.061e-15	60.5603	6.36687e-05
DBP_Keaton2024	rs4723948	C	T	0.2219	0.1034	0.0182	1.447e-08	32.2774	3.31956e-05
DBP_Keaton2024	rs7781924	A	C	0.5076	-0.1089	0.0151	5.309e-13	52.0118	5.33018e-05
DBP_Keaton2024	rs13244913	C	T	0.4371	0.0874	0.0151	7.475e-09	33.5019	3.37972e-05
DBP_Keaton2024	rs1178979	C	T	0.1935	-0.1425	0.0191	8.166e-14	55.6625	5.69851e-05
DBP_Keaton2024	rs229872	T	G	0.7343	-0.0936	0.0171	4.756e-08	29.9612	3.07371e-05
DBP_Keaton2024	rs3807101	T	C	0.1227	-0.1616	0.023	1.979e-12	49.3659	5.05501e-05
DBP_Keaton2024	rs39201	A	G	0.4952	-0.1298	0.0155	6.448e-17	70.1271	7.57348e-05
DBP_Keaton2024	rs4729301	T	C	0.5787	0.1411	0.0152	1.299e-20	86.1721	8.72861e-05
DBP_Keaton2024	rs7778571	G	A	0.2407	-0.1083	0.0177	9.103e-10	37.4378	3.85472e-05
DBP_Keaton2024	rs2978098	C	A	0.457	-0.1426	0.0151	4.338e-21	89.1836	9.07405e-05
DBP_Keaton2024	rs2957468	G	A	0.6646	-0.121	0.0162	7.959e-14	55.788	5.86868e-05
DBP_Keaton2024	rs7830317	C	A	0.5913	-0.1718	0.0154	5.366e-29	124.453	0.000128264
DBP_Keaton2024	rs722783	A	G	0.2206	-0.204	0.018	9.696e-30	128.444	0.000128669
DBP_Keaton2024	rs1367829	G	A	0.2192	0.1147	0.0182	2.887e-10	39.7177	4.04905e-05
DBP_Keaton2024	rs7012891	C	T	0.2374	0.1357	0.0199	1.015e-11	46.5001	5.99492e-05
DBP_Keaton2024	rs6470619	C	T	0.3693	-0.0882	0.0157	2.017e-08	31.5601	3.25826e-05
DBP_Keaton2024	rs4909314	A	T	0.392	0.1151	0.0153	5.521e-14	56.5937	5.67788e-05
DBP_Keaton2024	rs4074812	A	G	0.552	-0.1162	0.0151	1.587e-14	59.2186	6.00448e-05
DBP_Keaton2024	rs28551743	A	G	0.512	-0.1546	0.0151	1.336e-24	104.825	0.000107388
DBP_Keaton2024	rs28581867	C	T	0.0263	0.3263	0.0494	4.049e-11	43.6295	4.90299e-05
DBP_Keaton2024	rs62503324	T	C	0.2422	0.1876	0.0175	8.562e-27	114.918	0.000116156
DBP_Keaton2024	rs73563812	T	G	0.2378	-0.1684	0.0176	9.864e-22	91.5501	9.24296e-05
DBP_Keaton2024	rs111417100	C	T	0.1097	0.1872	0.0244	1.724e-14	58.8616	6.15462e-05
DBP_Keaton2024	rs1906672	A	G	0.2325	0.1191	0.0178	2.055e-11	44.7696	4.55167e-05
DBP_Keaton2024	rs10087280	G	A	0.1712	-0.1273	0.02	1.859e-10	40.5132	4.13482e-05
DBP_Keaton2024	rs12676005	G	C	0.197	0.1277	0.0188	1.102e-11	46.1388	4.63884e-05
DBP_Keaton2024	rs2442618	C	T	0.4304	0.1068	0.0154	3.729e-12	48.0951	5.02841e-05
DBP_Keaton2024	rs11778153	C	T	0.3557	-0.1111	0.0157	1.688e-12	50.0759	5.08682e-05
DBP_Keaton2024	rs6999850	T	A	0.1888	0.112	0.0194	8.443e-09	33.3298	3.45471e-05
DBP_Keaton2024	rs6983239	T	G	0.2227	0.1136	0.0182	4.559e-10	38.9595	4.01709e-05
DBP_Keaton2024	rs11993814	T	C	0.2473	-0.1127	0.0176	1.403e-10	41.0036	4.25148e-05
DBP_Keaton2024	rs4739832	C	A	0.4134	-0.1209	0.0153	2.779e-15	62.441	6.37399e-05
DBP_Keaton2024	rs2142141	C	G	0.5379	-0.0881	0.0157	1.961e-08	31.4885	3.46925e-05
DBP_Keaton2024	rs11781619	A	T	0.1423	0.1291	0.0215	1.845e-09	36.0558	3.65796e-05
DBP_Keaton2024	rs2150259	T	A	0.852	0.1295	0.0213	1.197e-09	36.9641	3.80266e-05
DBP_Keaton2024	rs59400568	G	A	0.1964	-0.1608	0.0192	5.021e-17	70.1406	7.33837e-05
DBP_Keaton2024	rs1249725	G	T	0.4273	-0.102	0.0154	3.052e-11	43.8691	4.57833e-05
DBP_Keaton2024	rs4837686	C	G	0.4521	-0.0867	0.015	8.221e-09	33.4084	3.34827e-05
DBP_Keaton2024	rs13291556	C	T	0.3676	-0.1079	0.0156	4.461e-12	47.8403	4.86695e-05
DBP_Keaton2024	rs10819313	C	T	0.0926	0.1701	0.0263	1.031e-10	41.8309	4.37184e-05
DBP_Keaton2024	rs507666	A	G	0.1889	-0.236	0.0192	8.576e-35	151.085	0.000153453
DBP_Keaton2024	rs6271	T	C	0.0726	-0.3777	0.0304	2.219e-35	154.364	0.000172721
DBP_Keaton2024	rs11145807	G	A	0.5909	-0.1255	0.0159	2.76e-15	62.3007	6.84663e-05
DBP_Keaton2024	rs4615669	G	A	0.4391	0.1123	0.0151	1.031e-13	55.3102	5.5854e-05
DBP_Keaton2024	rs10491713	T	G	0.1993	-0.1179	0.0188	3.445e-10	39.3289	3.98888e-05
DBP_Keaton2024	rs13440002	T	G	0.4731	-0.0876	0.0153	9.609e-09	32.7812	3.43982e-05
DBP_Keaton2024	rs1243876	T	C	0.7017	-0.1057	0.0165	1.667e-10	41.0376	4.20534e-05
DBP_Keaton2024	rs76452347	T	C	0.2054	-0.1914	0.0194	6.411e-23	97.3375	0.000107517
DBP_Keaton2024	rs62530109	G	C	0.1673	0.1231	0.021	4.689e-09	34.3619	3.79618e-05
DBP_Keaton2024	rs11141731	T	C	0.2246	-0.1062	0.0181	4.535e-09	34.4264	3.53208e-05
DBP_Keaton2024	rs1332813	C	T	0.6492	-0.1125	0.0159	1.412e-12	50.0623	5.1831e-05
DBP_Keaton2024	rs4917911	A	G	0.8882	0.3003	0.0238	2.167e-36	159.205	0.000161031
DBP_Keaton2024	rs12414028	A	T	0.0873	-0.4506	0.0277	2.626e-59	264.62	0.000290918
DBP_Keaton2024	rs4918065	C	T	0.2495	-0.1265	0.0174	3.829e-13	52.8546	5.38826e-05
DBP_Keaton2024	rs117464403	A	G	0.0184	0.4022	0.0594	1.232e-11	45.847	5.25391e-05
DBP_Keaton2024	rs2484294	A	G	0.7301	0.2854	0.0169	1.004e-63	285.19	0.000288629
DBP_Keaton2024	rs72842207	T	C	0.2132	-0.211	0.0183	6.762e-31	132.942	0.000134296
DBP_Keaton2024	rs11592107	A	G	0.3083	0.0959	0.0162	3.253e-09	35.0435	3.52675e-05
DBP_Keaton2024	rs72834439	C	A	0.1265	0.1265	0.0226	2.123e-08	31.3303	3.17966e-05
DBP_Keaton2024	rs9419374	G	A	0.6468	-0.1033	0.0166	4.621e-10	38.7244	4.38367e-05
DBP_Keaton2024	rs1133400	G	A	0.214	0.1131	0.0185	9.633e-10	37.375	3.86908e-05
DBP_Keaton2024	rs6602177	T	C	0.7059	-0.1096	0.0183	1.978e-09	35.869	4.48441e-05
DBP_Keaton2024	rs1623474	T	C	0.3314	0.1999	0.0159	4.737e-36	158.063	0.000159217
DBP_Keaton2024	rs12258967	G	C	0.2969	-0.3226	0.0168	1.815e-82	368.731	0.000390663
DBP_Keaton2024	rs1962094	A	T	0.4567	0.0965	0.0152	2.181e-10	40.3058	4.15501e-05
DBP_Keaton2024	rs2478835	T	C	0.4378	-0.1076	0.0152	1.426e-12	50.1115	5.12433e-05
DBP_Keaton2024	rs58580703	A	C	0.0596	-0.2132	0.0319	2.382e-11	44.6676	4.5812e-05
DBP_Keaton2024	rs11252324	T	G	0.0777	-0.2067	0.0283	2.573e-13	53.3468	5.5058e-05
DBP_Keaton2024	rs4948643	C	T	0.7172	-0.1447	0.0167	4.827e-18	75.0765	7.63665e-05
DBP_Keaton2024	rs34130368	T	G	0.1172	-0.1821	0.0241	4.563e-14	57.0934	6.16959e-05
DBP_Keaton2024	rs57541197	A	G	0.1408	-0.4301	0.0215	3.63e-89	400.186	0.000402422
DBP_Keaton2024	rs10995311	G	C	0.4389	-0.1842	0.0152	8.184e-34	146.856	0.000150256
DBP_Keaton2024	rs111346856	A	G	0.2689	0.1182	0.0172	5.593e-12	47.2257	4.93911e-05
DBP_Keaton2024	rs12773594	A	T	0.1584	0.1301	0.0207	3.442e-10	39.5015	4.05753e-05
DBP_Keaton2024	rs4746139	C	A	0.1417	0.1654	0.0217	2.583e-14	58.0967	5.9831e-05
DBP_Keaton2024	rs2342813	G	T	0.6659	-0.088	0.0158	2.813e-08	31.0207	3.09811e-05
DBP_Keaton2024	rs2274224	C	G	0.4355	-0.2508	0.015	1.752e-62	279.558	0.00027807
DBP_Keaton2024	rs604723	C	T	0.7231	0.3308	0.0169	4.089e-85	383.14	0.000394002
DBP_Keaton2024	rs17737180	T	C	0.5575	0.0872	0.0152	8.972e-09	32.9114	3.37316e-05
DBP_Keaton2024	rs998328	G	A	0.2888	-0.1028	0.0168	9.7e-10	37.4427	3.90321e-05
DBP_Keaton2024	rs4936678	T	C	0.2535	0.1111	0.0177	3.193e-10	39.3987	4.20032e-05
DBP_Keaton2024	rs7116797	G	A	0.8865	-0.1774	0.024	1.461e-13	54.6367	5.69414e-05
DBP_Keaton2024	rs61911503	A	G	0.1223	0.1771	0.0232	2.425e-14	58.2722	6.05419e-05
DBP_Keaton2024	rs11604175	T	C	0.2558	0.1037	0.0173	1.992e-09	35.9307	3.68124e-05
DBP_Keaton2024	rs4936099	A	C	0.6016	0.1673	0.0155	2.723e-27	116.501	0.000120633
DBP_Keaton2024	rs7107711	C	G	0.7792	0.1256	0.0182	4.972e-12	47.6252	4.8806e-05
DBP_Keaton2024	rs11029977	C	T	0.6117	-0.1216	0.0154	3.37e-15	62.3485	6.31567e-05
DBP_Keaton2024	rs10766309	G	A	0.7973	-0.2869	0.0186	1.492e-53	237.922	0.000239212
DBP_Keaton2024	rs7926335	T	C	0.2699	0.1586	0.0168	4.366e-21	89.1226	8.91329e-05
DBP_Keaton2024	rs569550	G	T	0.3958	0.239	0.0157	1.938e-52	231.738	0.00024564
DBP_Keaton2024	rs1514086	A	G	0.929	-0.2639	0.0303	3.033e-18	75.8566	8.26036e-05
DBP_Keaton2024	rs11030112	A	G	0.314	-0.1547	0.0161	8.401e-22	92.327	9.27002e-05
DBP_Keaton2024	rs60171845	C	A	0.1824	0.1258	0.0195	1.038e-10	41.619	4.24398e-05
DBP_Keaton2024	rs10838702	T	G	0.3875	0.2156	0.0154	1.984e-44	196	0.000198391
DBP_Keaton2024	rs11040503	A	C	0.186	-0.15	0.0208	5.021e-13	52.0063	6.12585e-05
DBP_Keaton2024	rs7101864	G	A	0.6023	0.0863	0.0153	1.794e-08	31.8155	3.20801e-05
DBP_Keaton2024	rs751984	C	T	0.1181	-0.3398	0.0238	2.476e-46	203.842	0.000216253
DBP_Keaton2024	rs3750944	A	G	0.5558	0.0891	0.0152	4.235e-09	34.3612	3.52451e-05
DBP_Keaton2024	rs2306363	T	G	0.2025	-0.2349	0.0187	3.794e-36	157.791	0.000160239
DBP_Keaton2024	rs11228613	G	T	0.2191	-0.1756	0.0183	9.818e-22	92.0761	9.48709e-05
DBP_Keaton2024	rs73530785	G	A	0.0772	0.2467	0.0324	2.818e-14	57.976	7.79667e-05
DBP_Keaton2024	rs61894512	T	G	0.2839	0.108	0.0169	1.493e-10	40.8389	4.26415e-05
DBP_Keaton2024	rs11021221	A	T	0.165	-0.184	0.0202	7.385e-20	82.9723	8.38788e-05
DBP_Keaton2024	rs61909958	G	C	0.1879	-0.1233	0.0199	6.114e-10	38.3902	4.17166e-05
DBP_Keaton2024	rs360153	C	T	0.584	0.1938	0.0152	2.697e-37	162.562	0.000164082
DBP_Keaton2024	rs11112548	T	A	0.044	-0.2621	0.0388	1.458e-11	45.6321	5.19626e-05
DBP_Keaton2024	rs7310615	G	C	0.5293	-0.455	0.0156	1.19e-186	850.694	0.000927503
DBP_Keaton2024	rs35443	C	G	0.3857	-0.2543	0.0154	1.193e-61	272.679	0.00027553
DBP_Keaton2024	rs11067612	T	A	0.3021	-0.1619	0.0165	8.926e-23	96.2777	9.93765e-05
DBP_Keaton2024	rs1790123	T	C	0.804	0.1748	0.0189	2.105e-20	85.538	8.65847e-05
DBP_Keaton2024	rs2271139	A	C	0.2846	-0.1102	0.0167	3.679e-11	43.5442	4.44624e-05
DBP_Keaton2024	rs61912333	G	C	0.4996	-0.1025	0.0154	2.542e-11	44.3003	4.72317e-05
DBP_Keaton2024	rs1880903	A	T	0.5275	0.0986	0.015	5.335e-11	43.2087	4.35737e-05
DBP_Keaton2024	rs4306343	T	A	0.7204	0.2708	0.0166	1.266e-59	266.122	0.000265616
DBP_Keaton2024	rs6487076	G	A	0.2223	-0.1657	0.0181	6.26e-20	83.8085	8.53577e-05
DBP_Keaton2024	rs12823424	G	A	0.2821	0.1171	0.0166	1.678e-12	49.762	4.99375e-05
DBP_Keaton2024	rs12820248	A	C	0.2752	-0.1231	0.0168	2.22e-13	53.6905	5.43537e-05
DBP_Keaton2024	rs1482989	A	G	0.3672	-0.0879	0.0157	2.011e-08	31.3457	3.22844e-05
DBP_Keaton2024	rs118022281	G	C	0.1546	0.1282	0.0211	1.21e-09	36.9157	3.86273e-05
DBP_Keaton2024	rs3815129	C	T	0.1767	0.1376	0.0199	4.849e-12	47.8113	4.95311e-05
DBP_Keaton2024	rs10747570	G	A	0.6218	-0.2489	0.0154	7.584e-59	261.221	0.00026198
DBP_Keaton2024	rs7134440	T	C	0.0825	0.202	0.0281	6.168e-13	51.6761	5.55404e-05
DBP_Keaton2024	rs75507123	T	G	0.1286	-0.1416	0.0226	3.814e-10	39.2563	4.04046e-05
DBP_Keaton2024	rs7134677	T	C	0.2959	-0.1692	0.0166	2.622e-24	103.893	0.000107257
DBP_Keaton2024	rs75567496	A	G	0.034	-0.3389	0.0433	4.75e-15	61.2586	6.78337e-05
DBP_Keaton2024	rs10506547	G	A	0.7707	-0.0981	0.0179	3.923e-08	30.0353	3.05825e-05
DBP_Keaton2024	rs75488436	T	C	0.1451	0.1609	0.0213	4.221e-14	57.0628	5.77485e-05
DBP_Keaton2024	rs2681485	A	G	0.5971	0.2718	0.0153	4.878e-71	315.585	0.000319587
DBP_Keaton2024	rs11108209	C	T	0.0925	0.1506	0.026	7.363e-09	33.5508	3.42361e-05
DBP_Keaton2024	rs675605	C	G	0.7152	-0.1096	0.0169	9.019e-11	42.0579	4.39982e-05
DBP_Keaton2024	rs7990017	T	C	0.4737	0.0911	0.0159	9.116e-09	32.8279	3.72066e-05
DBP_Keaton2024	rs7491960	T	C	0.4874	-0.1101	0.0156	1.66e-12	49.811	5.44609e-05
DBP_Keaton2024	rs7331882	A	G	0.2355	0.1534	0.0177	4.417e-18	75.1111	7.61843e-05
DBP_Keaton2024	rs638310	A	G	0.6604	0.1321	0.0159	9.235e-17	69.0258	7.03763e-05
DBP_Keaton2024	rs746500	C	T	0.149	0.1262	0.0215	4.264e-09	34.4542	3.63146e-05
DBP_Keaton2024	rs9508495	T	C	0.7561	-0.187	0.0176	1.712e-26	112.891	0.000115963
DBP_Keaton2024	rs627879	A	C	0.3767	-0.1085	0.0156	3.982e-12	48.3738	4.97048e-05
DBP_Keaton2024	rs61963226	A	T	0.1988	0.1281	0.0193	3.236e-11	44.0538	4.70004e-05
DBP_Keaton2024	rs7992292	A	G	0.8232	0.1155	0.0199	6.467e-09	33.6866	3.49139e-05
DBP_Keaton2024	rs12583637	G	C	0.1319	0.1767	0.0224	3.395e-15	62.2267	6.42886e-05
DBP_Keaton2024	rs1870839	G	A	0.2657	-0.1133	0.0171	3.71e-11	43.9003	4.50372e-05
DBP_Keaton2024	rs9563529	T	G	0.2046	0.1198	0.0188	1.742e-10	40.6067	4.20002e-05
DBP_Keaton2024	rs78474310	G	A	0.044	0.2437	0.0369	3.898e-11	43.6173	4.49229e-05
DBP_Keaton2024	rs7988232	A	G	0.414	0.0878	0.0154	1.152e-08	32.5048	3.36305e-05
DBP_Keaton2024	rs55684003	G	A	0.302	-0.1201	0.0163	1.976e-13	54.2889	5.46757e-05
DBP_Keaton2024	rs8014182	T	C	0.1324	-0.1987	0.0224	6.376e-19	78.6864	8.15548e-05
DBP_Keaton2024	rs7350752	A	G	0.124	-0.1465	0.0261	1.886e-08	31.5061	4.19225e-05
DBP_Keaton2024	rs17880989	A	G	0.0252	0.3578	0.0508	1.812e-12	49.6082	5.65513e-05
DBP_Keaton2024	rs57315948	G	A	0.3456	0.0973	0.0165	3.552e-09	34.7743	3.85025e-05
DBP_Keaton2024	rs1950500	C	T	0.709	-0.1278	0.0164	7.254e-15	60.7259	6.05964e-05
DBP_Keaton2024	rs12888994	C	A	0.5657	-0.0954	0.0152	3.677e-10	39.3921	4.02086e-05
DBP_Keaton2024	rs7155504	C	T	0.0879	-0.2033	0.0272	8.468e-14	55.8646	5.95871e-05
DBP_Keaton2024	rs72683923	C	T	0.0206	-0.5099	0.0563	1.405e-19	82.0263	9.43286e-05
DBP_Keaton2024	rs7147275	A	G	0.134	-0.1366	0.0248	3.708e-08	30.3388	3.89377e-05
DBP_Keaton2024	rs1887104	G	T	0.2471	-0.1263	0.0174	3.827e-13	52.6876	5.33658e-05
DBP_Keaton2024	rs227426	T	G	0.5607	0.0877	0.0152	8.181e-09	33.2899	3.40673e-05
DBP_Keaton2024	rs2239268	A	G	0.6993	0.1242	0.0163	3.034e-14	58.0588	5.83292e-05
DBP_Keaton2024	rs4903064	C	T	0.2366	-0.1454	0.0177	2.316e-16	67.4811	6.8666e-05
DBP_Keaton2024	rs12883344	A	C	0.3984	0.0833	0.0153	4.944e-08	29.642	2.99063e-05
DBP_Keaton2024	rs34105469	T	C	0.3825	0.0883	0.0156	1.509e-08	32.0385	3.31159e-05
DBP_Keaton2024	rs17732513	T	C	0.3463	0.1103	0.0161	7.711e-12	46.9353	4.95254e-05
DBP_Keaton2024	rs4606697	A	G	0.1023	-0.1556	0.027	8.306e-09	33.2117	3.99827e-05
DBP_Keaton2024	rs11070245	G	T	0.5315	0.1264	0.0151	5.405e-17	70.0713	7.15407e-05
DBP_Keaton2024	rs11856577	C	T	0.4661	0.1623	0.0152	1.485e-26	114.012	0.000117875
DBP_Keaton2024	rs17678552	C	T	0.3444	0.1566	0.0158	2.914e-23	98.2357	9.95708e-05
DBP_Keaton2024	rs35311230	C	G	0.2002	0.1189	0.019	4.214e-10	39.1612	4.07057e-05
DBP_Keaton2024	rs28490942	C	G	0.449	-0.0892	0.0151	3.248e-09	34.896	3.53976e-05
DBP_Keaton2024	rs893912	T	C	0.1679	-0.1334	0.0204	6.812e-11	42.7613	4.47079e-05
DBP_Keaton2024	rs12911761	T	C	0.4148	0.1174	0.0155	3.217e-14	57.3684	6.01624e-05
DBP_Keaton2024	rs3743342	T	C	0.2288	-0.1026	0.0181	1.339e-08	32.132	3.34013e-05
DBP_Keaton2024	rs12901296	A	G	0.6571	0.1519	0.0158	8.248e-22	92.4275	9.3489e-05
DBP_Keaton2024	rs12905199	G	A	0.6678	-0.3812	0.018	1.76e-99	448.498	0.000579693
DBP_Keaton2024	rs62012629	A	C	0.267	-0.1762	0.0178	3.954e-23	97.9878	0.000109263
DBP_Keaton2024	rs2627323	T	C	0.4665	0.1344	0.015	3.456e-19	80.2816	8.08408e-05
DBP_Keaton2024	rs62019463	A	G	0.2787	0.1032	0.0167	7.08e-10	38.188	3.84998e-05
DBP_Keaton2024	rs8027450	T	C	0.3068	0.345	0.0175	9.684e-87	388.653	0.000455196
DBP_Keaton2024	rs12906962	C	T	0.325	0.2057	0.0163	1.211e-36	159.255	0.000166918
DBP_Keaton2024	rs11634893	T	G	0.6525	-0.1161	0.0159	3.139e-13	53.3176	5.49599e-05
DBP_Keaton2024	rs59333122	A	C	0.2781	0.1074	0.0173	5.957e-10	38.5404	4.16421e-05
DBP_Keaton2024	rs762764	C	T	0.4669	-0.0841	0.0151	2.626e-08	31.0197	3.16571e-05
DBP_Keaton2024	rs77924615	A	G	0.1988	-0.2551	0.0194	2.446e-39	172.909	0.000186391
DBP_Keaton2024	rs4344746	G	C	0.3192	0.1521	0.0164	1.578e-20	86.0143	9.04039e-05
DBP_Keaton2024	rs9937801	C	T	0.4302	-0.1277	0.0151	2.151e-17	71.5201	7.18821e-05
DBP_Keaton2024	rs8058961	A	G	0.2722	0.1426	0.0169	2.832e-17	71.1976	7.24412e-05
DBP_Keaton2024	rs12933423	A	G	0.1188	-0.1594	0.0239	2.603e-11	44.4816	4.78315e-05
DBP_Keaton2024	rs879151	A	C	0.8084	-0.1209	0.0198	9.903e-10	37.284	4.07118e-05
DBP_Keaton2024	rs12446456	T	C	0.4288	-0.1703	0.0151	2.404e-29	127.197	0.000127738
DBP_Keaton2024	rs62030049	G	A	0.241	-0.1075	0.0179	1.892e-09	36.0671	3.80121e-05
DBP_Keaton2024	rs9932220	A	G	0.2171	-0.1336	0.0182	2.157e-13	53.8853	5.45538e-05
DBP_Keaton2024	rs12919839	T	C	0.2856	-0.0994	0.0166	2.149e-09	35.8556	3.62509e-05
DBP_Keaton2024	rs45474499	T	C	0.0472	0.3425	0.0359	1.344e-21	91.019	9.48661e-05
DBP_Keaton2024	rs10650	G	C	0.2529	-0.1407	0.0173	3.715e-16	66.1448	6.72608e-05
DBP_Keaton2024	rs4638613	T	C	0.5841	0.112	0.0152	1.722e-13	54.2936	5.47972e-05
DBP_Keaton2024	rs12930988	A	T	0.6432	0.1466	0.0158	1.936e-20	86.0902	8.86921e-05
DBP_Keaton2024	rs8046098	C	A	0.3067	-0.0907	0.0162	2.199e-08	31.3462	3.14554e-05
DBP_Keaton2024	rs61388649	C	G	0.4323	-0.0877	0.0152	7.053e-09	33.2899	3.39429e-05
DBP_Keaton2024	rs908951	T	C	0.4422	-0.2003	0.0156	9.985e-38	164.859	0.000177953
DBP_Keaton2024	rs28862997	G	C	0.4666	0.1048	0.0152	5.878e-12	47.5374	4.91549e-05
DBP_Keaton2024	rs7221807	C	T	0.4229	0.1353	0.0151	3.886e-19	80.2863	8.03398e-05
DBP_Keaton2024	rs4362428	A	C	0.407	-0.1061	0.0153	4.018e-12	48.0892	4.88569e-05
DBP_Keaton2024	rs9890032	G	C	0.3847	-0.1088	0.0155	2.296e-12	49.2713	5.03864e-05
DBP_Keaton2024	rs76954792	T	C	0.232	0.1236	0.018	6.059e-12	47.1511	4.89477e-05
DBP_Keaton2024	rs9889253	T	C	0.2707	-0.1013	0.017	2.783e-09	35.5076	3.643e-05
DBP_Keaton2024	rs8079766	T	C	0.3957	0.0963	0.0153	3.456e-10	39.6159	3.98765e-05
DBP_Keaton2024	rs7213273	A	G	0.6555	-0.1521	0.0157	4.379e-22	93.8554	9.39435e-05
DBP_Keaton2024	rs36049616	T	G	0.0315	0.3133	0.0438	8.29e-13	51.165	5.38489e-05
DBP_Keaton2024	rs8068884	C	G	0.2797	-0.1066	0.0167	1.884e-10	40.7457	4.11686e-05
DBP_Keaton2024	rs4987082	C	T	0.4322	0.2066	0.0151	1.599e-42	187.2	0.000188359
DBP_Keaton2024	rs2611774	A	G	0.3371	0.1181	0.016	1.701e-13	54.4829	5.60471e-05
DBP_Keaton2024	rs1558259	G	A	0.784	-0.1129	0.0183	6.203e-10	38.0615	3.88154e-05
DBP_Keaton2024	rs2240736	T	C	0.7308	0.1812	0.017	1.752e-26	113.611	0.000116155
DBP_Keaton2024	rs8081002	T	A	0.0728	0.1959	0.0313	4.147e-10	39.1724	4.65822e-05
DBP_Keaton2024	rs12941755	G	C	0.2355	0.1026	0.0178	8.214e-09	33.2242	3.40808e-05
DBP_Keaton2024	rs12601936	G	A	0.6079	0.1351	0.0155	3.466e-18	75.9709	7.82323e-05
DBP_Keaton2024	rs1436138	G	A	0.3659	-0.1611	0.0157	1.034e-24	105.291	0.000108282
DBP_Keaton2024	rs8064821	A	C	0.1152	-0.1495	0.0259	7.637e-09	33.3183	4.09662e-05
DBP_Keaton2024	rs138420351	T	C	0.0156	0.5864	0.0748	4.478e-15	61.4589	9.49577e-05
DBP_Keaton2024	rs74439044	C	T	0.0979	0.3399	0.0254	1.05e-40	179.075	0.000183479
DBP_Keaton2024	rs57067187	C	T	0.3722	-0.1135	0.0165	5.255e-12	47.3177	5.41297e-05
DBP_Keaton2024	rs11665020	C	G	0.32	-0.1334	0.0163	2.389e-16	66.9787	6.96333e-05
DBP_Keaton2024	rs182448	C	T	0.6923	-0.1131	0.0166	8.652e-12	46.4204	4.89997e-05
DBP_Keaton2024	rs1025655	G	A	0.5999	0.0884	0.0154	9.06e-09	32.9506	3.37286e-05
DBP_Keaton2024	rs7227658	A	T	0.0793	0.2254	0.0314	7.045e-13	51.5286	6.6703e-05
DBP_Keaton2024	rs34039016	A	G	0.2663	0.1852	0.0171	2.896e-27	117.298	0.000120509
DBP_Keaton2024	rs12969846	C	G	0.3441	0.1034	0.0159	7.321e-11	42.2909	4.3392e-05
DBP_Keaton2024	rs10432203	C	A	0.3301	-0.1318	0.0161	2.559e-16	67.0161	6.90769e-05
DBP_Keaton2024	rs34163044	A	C	0.4191	0.1418	0.0156	8.736e-20	82.6234	8.80274e-05
DBP_Keaton2024	rs10048404	T	C	0.3668	-0.0973	0.0164	2.788e-09	35.1996	3.95405e-05
DBP_Keaton2024	rs2089760	T	C	0.5235	-0.101	0.015	1.919e-11	45.3378	4.57582e-05
DBP_Keaton2024	rs4891264	G	A	0.5877	-0.0957	0.0152	3.384e-10	39.6403	3.99061e-05
DBP_Keaton2024	rs117777118	A	G	0.0399	-0.3583	0.0489	2.398e-13	53.6878	8.8436e-05
DBP_Keaton2024	rs34413141	A	T	0.1825	-0.177	0.0198	4.162e-19	79.9128	8.40511e-05
DBP_Keaton2024	rs167479	T	G	0.4751	-0.3458	0.0161	1.86e-102	461.316	0.000536238
DBP_Keaton2024	rs3745318	C	T	0.7515	-0.1272	0.0177	6.721e-13	51.6449	5.43345e-05
DBP_Keaton2024	rs2305752	C	A	0.411	0.1425	0.0152	6.659e-21	87.8906	8.83961e-05
DBP_Keaton2024	rs72999033	T	C	0.065	0.2738	0.0311	1.512e-18	77.5079	8.19291e-05
DBP_Keaton2024	rs35792872	A	G	0.4946	0.0951	0.0152	3.521e-10	39.1448	4.06534e-05
DBP_Keaton2024	rs7257694	T	C	0.3964	0.1785	0.0155	1.479e-30	132.621	0.00013709
DBP_Keaton2024	rs1353532	T	A	0.3955	0.1045	0.0153	9.887e-12	46.6498	4.69485e-05
DBP_Keaton2024	rs10423318	C	T	0.6907	-0.1389	0.0163	1.797e-17	72.6155	7.41174e-05
DBP_Keaton2024	rs10402698	T	G	0.2106	0.122	0.019	1.252e-10	41.2299	4.4496e-05
DBP_Keaton2024	rs2125578	T	C	0.5383	-0.0833	0.015	2.7e-08	30.8395	3.10113e-05
DBP_Keaton2024	rs73036520	C	G	0.2536	0.1537	0.0176	2.021e-18	76.2645	8.04109e-05
DBP_Keaton2024	rs2548459	C	T	0.5181	0.1145	0.0151	3.879e-14	57.4986	5.8861e-05
DBP_Keaton2024	rs72988615	T	G	0.1585	-0.2464	0.0218	9.65e-30	127.752	0.000145617
DBP_Keaton2024	rs693974	T	C	0.6044	-0.1723	0.0154	4.456e-29	125.178	0.000127643
DBP_Keaton2024	rs1327235	G	A	0.47	0.2795	0.0149	4.234e-78	351.877	0.000349932
DBP_Keaton2024	rs2327339	G	A	0.4124	-0.0876	0.0155	1.731e-08	31.9407	3.34391e-05
DBP_Keaton2024	rs6131281	T	C	0.3988	-0.12	0.0153	4.509e-15	61.5148	6.20845e-05
DBP_Keaton2024	rs2376989	C	T	0.2776	-0.1226	0.0168	3.122e-13	53.2552	5.42031e-05
DBP_Keaton2024	rs13042148	T	C	0.1519	-0.1574	0.0213	1.663e-13	54.6072	5.73932e-05
DBP_Keaton2024	rs7265695	C	T	0.1998	-0.1926	0.0191	5.985e-24	101.682	0.000106648
DBP_Keaton2024	rs7270523	A	G	0.126	0.1764	0.023	1.795e-14	58.8222	6.16205e-05
DBP_Keaton2024	rs2598	G	A	0.4704	-0.1342	0.0152	9.442e-19	77.9503	8.06801e-05
DBP_Keaton2024	rs2093348	T	G	0.1465	-0.2026	0.0213	2.043e-21	90.4731	9.22925e-05
DBP_Keaton2024	rs11696852	T	C	0.232	0.1175	0.0179	5.723e-11	43.0893	4.42355e-05
DBP_Keaton2024	rs117455294	A	C	0.048	0.2121	0.0382	2.855e-08	30.8287	3.69663e-05
DBP_Keaton2024	rs78953748	G	T	0.1118	0.4487	0.024	3.77e-78	349.534	0.00035951
DBP_Keaton2024	rs2738778	T	C	0.2326	-0.1233	0.0181	8.864e-12	46.4055	4.87982e-05
DBP_Keaton2024	rs35213536	T	G	0.2462	0.1853	0.0181	1.232e-24	104.808	0.000114589
DBP_Keaton2024	rs6108168	A	C	0.256	-0.1485	0.0172	5.882e-18	74.5411	7.55287e-05
DBP_Keaton2024	rs1882961	T	C	0.3074	0.1116	0.0164	1.123e-11	46.3064	4.76827e-05
DBP_Keaton2024	rs28451064	A	G	0.1298	0.127	0.0232	4.19e-08	29.9662	3.27603e-05
DBP_Keaton2024	rs2070527	C	A	0.7508	0.1334	0.0175	2.295e-14	58.108	5.98729e-05
DBP_Keaton2024	rs12627514	G	C	0.2881	0.1874	0.0171	7.914e-28	120.101	0.000129523
DBP_Keaton2024	rs34487963	A	C	0.0212	-0.5044	0.0625	6.766e-16	65.1314	9.4935e-05
DBP_Keaton2024	rs7278003	C	T	0.5636	0.1273	0.0152	4.441e-17	70.1406	7.16735e-05
DBP_Keaton2024	rs5992929	T	C	0.2833	0.1412	0.0167	3.373e-17	71.4885	7.27947e-05
DBP_Keaton2024	rs134041	C	T	0.5649	-0.1139	0.0153	8.489e-14	55.4198	5.73396e-05
DBP_Keaton2024	rs12321	C	G	0.4326	-0.1328	0.0152	1.845e-18	76.3324	7.78428e-05
DBP_Keaton2024	rs13056562	T	C	0.1359	0.1585	0.0222	9.848e-13	50.9745	5.30503e-05
DBP_Keaton2024	rs145874315	T	C	0.0577	-0.2058	0.0338	1.145e-09	37.073	4.14097e-05

## Sheet: ST4. SBP SNPs (GCST006259)
Supplementary table 4. Genetic instruments for Systolic Blood Pressure in Ehret 2016 GWAS (GCST006259)
id.exposure	SNP	Effect allele	Other allele	EAF	Beta	SE	P-value	F	r2
SBP_Ehret2016	rs10760117	T	G	0.415	0.283	0.0459184	6e-10	37.9839	0.000103191
SBP_Ehret2016	rs11105354	A	G	0.84	0.909	0.0816327	4e-29	123.994	0.000589378
SBP_Ehret2016	rs11128722	A	G	0.563	-0.3103	0.0459184	4e-11	45.6658	0.000125725
SBP_Ehret2016	rs11556924	T	NA	0.384	-0.2705	0.0459184	8e-09	34.7026	9.18573e-05
SBP_Ehret2016	rs12243859	T	NA	0.326	-0.402	0.0612245	6e-11	43.1124	0.00018845
SBP_Ehret2016	rs12247028	A	G	0.611	-0.364	0.0637755	8e-09	32.5758	0.000167132
SBP_Ehret2016	rs12627651	A	G	0.288	0.3905	0.0510204	3e-14	58.5807	0.000165952
SBP_Ehret2016	rs12656497	T	NA	0.403	-0.487	0.0586735	4e-16	68.8929	0.000302834
SBP_Ehret2016	rs12705390	A	G	0.227	0.619	0.0688776	3e-19	80.7655	0.000356824
SBP_Ehret2016	rs12958173	A	C	0.306	0.3614	0.0484694	1e-13	55.5957	0.000147206
SBP_Ehret2016	rs13107325	T	NA	0.07	-0.837	0.127551	5e-11	43.0609	0.000242047
SBP_Ehret2016	rs1327235	A	G	0.542	-0.395	0.0586735	2e-11	45.3222	0.000205554
SBP_Ehret2016	rs1361831	T	NA	0.541	-0.482	0.0586735	7e-17	67.4855	0.000306176
SBP_Ehret2016	rs1371182	T	C	0.443	-0.444	0.0586735	2e-14	57.2641	0.000258162
SBP_Ehret2016	rs1450271	T	C	0.468	0.413	0.0586735	3e-12	49.5469	0.000225385
SBP_Ehret2016	rs1458038	T	C	0.659	0.659	0.0663265	5e-24	98.718	0.000517938
SBP_Ehret2016	rs1620668	A	G	0.822	-0.535	0.0739796	1e-12	52.2978	0.000222263
SBP_Ehret2016	rs17010957	T	NA	0.857	-0.498	0.0816327	2e-09	37.2161	0.000161303
SBP_Ehret2016	rs17037390	A	G	0.155	-0.908	0.0816327	6e-29	123.721	0.000573096
SBP_Ehret2016	rs17608766	T	C	0.854	-0.658	0.0816327	2e-15	64.9717	0.000286503
SBP_Ehret2016	rs1799945	C	G	0.857	-0.598	0.0867347	3e-12	47.5353	0.000232587
SBP_Ehret2016	rs2291435	T	NA	0.524	-0.3441	0.0433673	2e-14	62.9569	0.000156738
SBP_Ehret2016	rs2493134	T	C	0.579	-0.413	0.0586735	1e-12	49.5469	0.000220662
SBP_Ehret2016	rs2521501	A	NA	0.684	-0.639	0.0688776	3e-20	86.0689	0.000468395
SBP_Ehret2016	rs2586886	T	NA	0.599	-0.404	0.0586735	6e-12	47.411	0.000208066
SBP_Ehret2016	rs2594992	A	C	0.607	-0.334	0.0586735	2e-08	32.4048	0.000141235
SBP_Ehret2016	rs2898290	T	C	0.491	0.377	0.0586735	9e-11	41.2857	0.000188516
SBP_Ehret2016	rs2969070	A	NA	0.639	-0.2975	0.0459184	1e-10	41.976	0.000108355
SBP_Ehret2016	rs3184504	T	NA	0.475	0.498	0.0612245	1e-15	66.162	0.00032823
SBP_Ehret2016	rs3735533	T	C	0.081	-0.798	0.107143	6e-14	55.4727	0.000251578
SBP_Ehret2016	rs3741378	T	NA	0.137	-0.486	0.0841837	8e-09	33.3286	0.000148208
SBP_Ehret2016	rs4247374	T	C	0.143	-0.5933	0.0688776	1e-18	74.1982	0.000228946
SBP_Ehret2016	rs4691707	A	G	0.652	-0.349	0.0612245	7e-09	32.4938	0.000146671
SBP_Ehret2016	rs592373	A	NA	0.64	0.484	0.0637755	2e-14	57.5947	0.000286444
SBP_Ehret2016	rs6026748	A	G	0.125	0.867	0.0892857	3e-22	94.2919	0.000436338
SBP_Ehret2016	rs6271	T	C	0.072	-0.5911	0.0918367	5e-11	41.4275	0.000123899
SBP_Ehret2016	rs633185	C	NA	0.715	0.522	0.0663265	7e-15	61.9393	0.000294686
SBP_Ehret2016	rs6442101	T	C	0.692	0.396	0.0637755	2e-10	38.5552	0.000177384
SBP_Ehret2016	rs6779380	T	C	0.539	-0.439	0.0612245	2e-13	51.4137	0.000254147
SBP_Ehret2016	rs6919440	A	G	0.57	-0.337	0.0586735	5e-09	32.9895	0.000147731
SBP_Ehret2016	rs7076398	A	T	0.188	-0.563	0.0765306	2e-13	54.1186	0.000256802
SBP_Ehret2016	rs7103648	A	G	0.614	-0.3349	0.0484694	4e-13	47.7414	0.000141076
SBP_Ehret2016	rs711737	A	C	0.604	0.334	0.0586735	1e-08	32.4048	0.000141609
SBP_Ehret2016	rs7213273	A	G	0.658	-0.413	0.0663265	5e-10	38.7727	0.000203713
SBP_Ehret2016	rs740746	A	G	0.73	0.486	0.0688776	5e-13	49.7871	0.000247074
SBP_Ehret2016	rs7515635	T	C	0.468	0.307	0.0433673	5e-12	50.1131	0.000124538
SBP_Ehret2016	rs751984	T	C	0.879	0.4074	0.0688776	4e-09	34.9854	9.36879e-05
SBP_Ehret2016	rs932764	A	G	0.554	-0.495	0.0586735	7e-17	71.1749	0.000321308
SBP_Ehret2016	rs936226	T	C	0.722	-0.549	0.0663265	3e-16	68.5125	0.000321066
SBP_Ehret2016	rs943037	T	C	0.087	-1.133	0.104592	2e-27	117.345	0.000541149

## Sheet: ST5. DBP SNPs (GCST006258)
Supplementary table 5. Genetic instruments for Diastolic Blood Pressure in Ehret 2016 GWAS (GCST006258)
id.exposure	SNP	Effect allele	Other allele	EAF	Beta	SE	P-value	F	r2
DBP_Ehret2016	rs11105354	A	G	0.84	0.459	0.0510204	3e-20	80.9352	0.000509179
DBP_Ehret2016	rs11128722	A	G	0.563	-0.1732	0.0280612	4e-11	38.0963	0.000132719
DBP_Ehret2016	rs11556924	T	NA	0.384	-0.2141	0.0280612	8e-15	58.213	0.000194981
DBP_Ehret2016	rs1156725	T	C	0.804	-0.292	0.0433673	4e-11	45.3357	0.000241615
DBP_Ehret2016	rs12243859	T	NA	0.326	-0.335	0.0382653	8e-19	76.6442	0.000443418
DBP_Ehret2016	rs12627651	A	G	0.288	0.2037	0.0306122	1e-11	44.2784	0.000153003
DBP_Ehret2016	rs12656497	T	NA	0.403	-0.228	0.0357143	5e-10	40.7555	0.000224903
DBP_Ehret2016	rs12940887	T	C	0.38	0.261	0.0357143	1e-12	53.4069	0.000288604
DBP_Ehret2016	rs12958173	A	C	0.306	0.1789	0.0306122	6e-10	34.1531	0.000122222
DBP_Ehret2016	rs13107325	T	NA	0.07	-0.602	0.0765306	2e-14	61.8761	0.000424248
DBP_Ehret2016	rs1327235	A	G	0.542	-0.308	0.0357143	2e-17	74.3734	0.00042346
DBP_Ehret2016	rs1361831	T	NA	0.541	-0.271	0.0357143	2e-14	57.5777	0.00032794
DBP_Ehret2016	rs1371182	T	C	0.443	-0.252	0.0357143	2e-12	49.7871	0.000281777
DBP_Ehret2016	rs1458038	T	C	0.659	0.392	0.0408163	7e-23	92.2368	0.000620952
DBP_Ehret2016	rs1620668	A	G	0.822	-0.285	0.0484694	9e-10	34.5744	0.000213711
DBP_Ehret2016	rs17037390	A	G	0.155	-0.499	0.0510204	1e-23	95.6562	0.000586456
DBP_Ehret2016	rs17080093	T	C	0.075	-0.411	0.0663265	2e-09	38.398	0.000210733
DBP_Ehret2016	rs17638167	T	C	0.047	-0.3479	0.0637755	4e-08	29.7578	9.74868e-05
DBP_Ehret2016	rs1799945	C	G	0.857	-0.43	0.0510204	3e-16	71.0312	0.000407474
DBP_Ehret2016	rs1975487	A	NA	0.464	-0.1602	0.0255102	2e-09	39.4364	0.000114777
DBP_Ehret2016	rs2291435	T	NA	0.524	-0.156	0.0280612	4e-09	30.9055	0.000109152
DBP_Ehret2016	rs2493134	T	C	0.579	-0.275	0.0382653	1e-14	51.6482	0.000331491
DBP_Ehret2016	rs2521501	A	NA	0.684	-0.358	0.0408163	2e-17	76.9304	0.000498145
DBP_Ehret2016	rs2586886	T	NA	0.599	-0.254	0.0357143	2e-12	50.5805	0.000278667
DBP_Ehret2016	rs2969070	A	NA	0.639	-0.1821	0.0280612	3e-11	42.1121	0.000137554
DBP_Ehret2016	rs3184504	T	NA	0.475	0.362	0.0382653	1e-21	89.4966	0.000587647
DBP_Ehret2016	rs3735533	T	C	0.081	-0.445	0.0637755	1e-11	48.6869	0.000265074
DBP_Ehret2016	rs3752728	A	G	0.737	0.319	0.0408163	2e-15	61.082	0.000354692
DBP_Ehret2016	rs4245739	A	NA	0.737	0.243	0.0408163	5e-09	35.4442	0.000205817
DBP_Ehret2016	rs4247374	T	C	0.143	-0.3852	0.0382653	2e-22	101.336	0.000326991
DBP_Ehret2016	rs592373	A	NA	0.64	0.282	0.0382653	4e-13	54.311	0.000329478
DBP_Ehret2016	rs6026748	A	G	0.125	0.552	0.0561224	5e-24	96.7397	0.000599297
DBP_Ehret2016	rs6271	T	C	0.072	-0.4646	0.0535714	2e-18	75.2128	0.000259349
DBP_Ehret2016	rs633185	C	NA	0.715	0.288	0.0408163	2e-12	49.7871	0.000303936
DBP_Ehret2016	rs6442101	T	C	0.692	0.303	0.0382653	2e-15	62.7011	0.000351875
DBP_Ehret2016	rs6779380	T	C	0.539	-0.239	0.0357143	7e-11	44.7829	0.00025523
DBP_Ehret2016	rs6891344	A	G	0.819	0.2311	0.0357143	2e-11	41.8713	0.000142367
DBP_Ehret2016	rs7076398	A	T	0.188	-0.409	0.0459184	3e-18	79.3366	0.000459205
DBP_Ehret2016	rs7103648	A	G	0.614	-0.2409	0.0255102	9e-19	89.1755	0.000247329
DBP_Ehret2016	rs740746	A	G	0.73	0.32	0.0408163	9e-15	61.4656	0.000362938
DBP_Ehret2016	rs751984	T	C	0.879	0.3755	0.0408163	4e-20	84.6354	0.000269675
DBP_Ehret2016	rs772178	A	NA	0.64	-0.208	0.0382653	4e-08	29.5472	0.000179248
DBP_Ehret2016	rs918466	A	NA	0.406	-0.1819	0.0255102	2e-11	50.8437	0.000143491
DBP_Ehret2016	rs932764	A	G	0.554	-0.224	0.0357143	6e-10	39.338	0.000222939
DBP_Ehret2016	rs936226	T	C	0.722	-0.363	0.0408163	1e-18	79.0943	0.0004756
DBP_Ehret2016	rs943037	T	C	0.087	-0.482	0.0637755	4e-14	57.1197	0.000331841

## Sheet: ST6. MR results meta-analyses
Supplementary table 6. MR results for the genetically predicted effects of maternal blood pressure on adverse perinatal outcomes.
group	instrument	exposure	Outcome	method	nsnp	b	se	pval	type	priority
Continuous outcomes	Keaton	dbp	Birth weight	Inverse variance weighted	466	-0.136993	0.0179055	1.9959e-14	continuous	secondary
Continuous outcomes	Keaton	dbp	Birth weight	MR Egger	466	-0.220882	0.0437979	6.57872e-07	continuous	secondary
Continuous outcomes	Keaton	dbp	Birth weight	Weighted median	466	-0.122318	0.0171993	1.14517e-12	continuous	secondary
Continuous outcomes	Keaton	dbp	Birth weight	Weighted mode	466	-0.11982	0.0421709	0.00469051	continuous	secondary
Continuous outcomes	Keaton	sbp	Birth weight	Inverse variance weighted	503	-0.125704	0.0109627	1.94446e-30	continuous	secondary
Continuous outcomes	Keaton	sbp	Birth weight	MR Egger	503	-0.158692	0.0271285	8.90195e-09	continuous	secondary
Continuous outcomes	Keaton	sbp	Birth weight	Weighted median	503	-0.120282	0.010579	5.90774e-30	continuous	secondary
Continuous outcomes	Keaton	sbp	Birth weight	Weighted mode	503	-0.144048	0.0295793	1.4986e-06	continuous	secondary
Labour outcomes	Keaton	dbp	Caesarean section	Inverse variance weighted	442	-0.00239714	0.0378796	0.949541	binary	primary
Labour outcomes	Keaton	dbp	Caesarean section	MR Egger	442	0.0223406	0.0931798	0.81063	binary	primary
Labour outcomes	Keaton	dbp	Caesarean section	Weighted median	442	0.0527601	0.05459	0.333804	binary	primary
Labour outcomes	Keaton	dbp	Caesarean section	Weighted mode	442	0.121012	0.110042	0.272068	binary	primary
Labour outcomes	Keaton	sbp	Caesarean section	Inverse variance weighted	494	0.0370678	0.0229921	0.106918	binary	primary
Labour outcomes	Keaton	sbp	Caesarean section	MR Egger	494	0.0302591	0.0566126	0.593241	binary	primary
Labour outcomes	Keaton	sbp	Caesarean section	Weighted median	494	0.0325462	0.0321956	0.312068	binary	primary
Labour outcomes	Keaton	sbp	Caesarean section	Weighted mode	494	0.0397761	0.0688097	0.563488	binary	primary
Labour outcomes	Keaton	dbp	Elective C-section	Inverse variance weighted	409	0.155901	0.075139	0.0380015	binary	secondary
Labour outcomes	Keaton	dbp	Elective C-section	MR Egger	409	0.247601	0.186092	0.184089	binary	secondary
Labour outcomes	Keaton	dbp	Elective C-section	Weighted median	409	0.0985033	0.111936	0.37886	binary	secondary
Labour outcomes	Keaton	dbp	Elective C-section	Weighted mode	409	0.0767302	0.269907	0.776337	binary	secondary
Labour outcomes	Keaton	sbp	Elective C-section	Inverse variance weighted	450	0.0592935	0.0444001	0.181733	binary	secondary
Labour outcomes	Keaton	sbp	Elective C-section	MR Egger	450	0.115462	0.110034	0.294592	binary	secondary
Labour outcomes	Keaton	sbp	Elective C-section	Weighted median	450	0.0371564	0.0706862	0.59913	binary	secondary
Labour outcomes	Keaton	sbp	Elective C-section	Weighted mode	450	0.00749184	0.156928	0.961944	binary	secondary
Labour outcomes	Keaton	dbp	Emergency C-section	Inverse variance weighted	415	-0.0410824	0.062831	0.513205	binary	secondary
Labour outcomes	Keaton	dbp	Emergency C-section	MR Egger	415	0.0544258	0.15943	0.732993	binary	secondary
Labour outcomes	Keaton	dbp	Emergency C-section	Weighted median	415	0.0530506	0.0982136	0.58909	binary	secondary
Labour outcomes	Keaton	dbp	Emergency C-section	Weighted mode	415	0.113161	0.209859	0.590023	binary	secondary
Labour outcomes	Keaton	sbp	Emergency C-section	Inverse variance weighted	461	0.081857	0.0371235	0.0274549	binary	secondary
Labour outcomes	Keaton	sbp	Emergency C-section	MR Egger	461	0.0841935	0.092974	0.365644	binary	secondary
Labour outcomes	Keaton	sbp	Emergency C-section	Weighted median	461	0.080916	0.0561558	0.149607	binary	secondary
Labour outcomes	Keaton	sbp	Emergency C-section	Weighted mode	461	0.149337	0.107667	0.166103	binary	secondary
Continuous outcomes	Keaton	dbp	Gestational age	Inverse variance weighted	463	-0.126551	0.0261578	1.31168e-06	continuous	secondary
Continuous outcomes	Keaton	dbp	Gestational age	MR Egger	463	-0.0658399	0.0649828	0.311501	continuous	secondary
Continuous outcomes	Keaton	dbp	Gestational age	Weighted median	463	-0.150241	0.0346505	1.45167e-05	continuous	secondary
Continuous outcomes	Keaton	dbp	Gestational age	Weighted mode	463	-0.174086	0.0564435	0.00216296	continuous	secondary
Continuous outcomes	Keaton	sbp	Gestational age	Inverse variance weighted	511	-0.0935829	0.0155162	1.62657e-09	continuous	secondary
Continuous outcomes	Keaton	sbp	Gestational age	MR Egger	511	-0.104993	0.0380507	0.00600144	continuous	secondary
Continuous outcomes	Keaton	sbp	Gestational age	Weighted median	511	-0.0874734	0.0203822	1.77348e-05	continuous	secondary
Continuous outcomes	Keaton	sbp	Gestational age	Weighted mode	511	-0.0711107	0.0378637	0.0609418	continuous	secondary
Maternal morbidity outcomes	Keaton	dbp	Gestational diabetes	Inverse variance weighted	443	0.0659077	0.0449883	0.142922	binary	primary
Maternal morbidity outcomes	Keaton	dbp	Gestational diabetes	MR Egger	443	-0.188367	0.109489	0.0860585	binary	primary
Maternal morbidity outcomes	Keaton	dbp	Gestational diabetes	Weighted median	443	0.0558897	0.0582206	0.337073	binary	primary
Maternal morbidity outcomes	Keaton	dbp	Gestational diabetes	Weighted mode	443	0.116273	0.145987	0.426193	binary	primary
Maternal morbidity outcomes	Keaton	sbp	Gestational diabetes	Inverse variance weighted	491	0.103204	0.025665	5.78991e-05	binary	primary
Maternal morbidity outcomes	Keaton	sbp	Gestational diabetes	MR Egger	491	0.00161524	0.0630959	0.979587	binary	primary
Maternal morbidity outcomes	Keaton	sbp	Gestational diabetes	Weighted median	491	0.0795947	0.0344173	0.0207428	binary	primary
Maternal morbidity outcomes	Keaton	sbp	Gestational diabetes	Weighted mode	491	0.0551137	0.0976534	0.572753	binary	primary
Offspring birth outcomes	Keaton	dbp	High birth weight	Inverse variance weighted	464	-0.204831	0.0721002	0.00449831	binary	primary
Offspring birth outcomes	Keaton	dbp	High birth weight	MR Egger	464	-0.597827	0.179521	0.000937598	binary	primary
Offspring birth outcomes	Keaton	dbp	High birth weight	Weighted median	464	-0.2094	0.100735	0.0376427	binary	primary
Offspring birth outcomes	Keaton	dbp	High birth weight	Weighted mode	464	-0.230105	0.322781	0.476277	binary	primary
Offspring birth outcomes	Keaton	sbp	High birth weight	Inverse variance weighted	506	-0.278567	0.0446509	4.41006e-10	binary	primary
Offspring birth outcomes	Keaton	sbp	High birth weight	MR Egger	506	-0.343186	0.109751	0.00186829	binary	primary
Offspring birth outcomes	Keaton	sbp	High birth weight	Weighted median	506	-0.272956	0.0642003	2.12219e-05	binary	primary
Offspring birth outcomes	Keaton	sbp	High birth weight	Weighted mode	506	-0.20867	0.16184	0.197865	binary	primary
Labour outcomes	Keaton	dbp	Induction of labour	Inverse variance weighted	403	0.156302	0.0565678	0.00572572	binary	primary
Labour outcomes	Keaton	dbp	Induction of labour	MR Egger	403	0.276457	0.1422	0.0525777	binary	primary
Labour outcomes	Keaton	dbp	Induction of labour	Weighted median	403	0.194471	0.0815051	0.0170326	binary	primary
Labour outcomes	Keaton	dbp	Induction of labour	Weighted mode	403	0.172663	0.155085	0.266225	binary	primary
Labour outcomes	Keaton	sbp	Induction of labour	Inverse variance weighted	451	0.101744	0.0309003	0.000992424	binary	primary
Labour outcomes	Keaton	sbp	Induction of labour	MR Egger	451	0.258946	0.076361	0.000757732	binary	primary
Labour outcomes	Keaton	sbp	Induction of labour	Weighted median	451	0.127922	0.0488265	0.00879461	binary	primary
Labour outcomes	Keaton	sbp	Induction of labour	Weighted mode	451	0.188707	0.103734	0.0695542	binary	primary
Offspring birth outcomes	Keaton	dbp	Large for gestational age	Inverse variance weighted	405	-0.134161	0.0648229	0.0384842	binary	primary
Offspring birth outcomes	Keaton	dbp	Large for gestational age	MR Egger	405	-0.537153	0.164074	0.00115251	binary	primary
Offspring birth outcomes	Keaton	dbp	Large for gestational age	Weighted median	405	-0.121604	0.0917035	0.184823	binary	primary
Offspring birth outcomes	Keaton	dbp	Large for gestational age	Weighted mode	405	0.0321219	0.276782	0.907667	binary	primary
Offspring birth outcomes	Keaton	sbp	Large for gestational age	Inverse variance weighted	456	-0.140799	0.0407914	0.000557129	binary	primary
Offspring birth outcomes	Keaton	sbp	Large for gestational age	MR Egger	456	-0.277992	0.104959	0.00836464	binary	primary
Offspring birth outcomes	Keaton	sbp	Large for gestational age	Weighted median	456	-0.121629	0.0583464	0.0371055	binary	primary
Offspring birth outcomes	Keaton	sbp	Large for gestational age	Weighted mode	456	0.0684225	0.199509	0.731792	binary	primary
Offspring birth outcomes	Keaton	dbp	Low Apgar score at 1 minute	Inverse variance weighted	408	-0.0819366	0.0808338	0.310753	binary	primary
Offspring birth outcomes	Keaton	dbp	Low Apgar score at 1 minute	MR Egger	408	-0.0267897	0.207048	0.897114	binary	primary
Offspring birth outcomes	Keaton	dbp	Low Apgar score at 1 minute	Weighted median	408	-0.0423936	0.125031	0.734561	binary	primary
Offspring birth outcomes	Keaton	dbp	Low Apgar score at 1 minute	Weighted mode	408	-0.0288218	0.276634	0.917072	binary	primary
Offspring birth outcomes	Keaton	sbp	Low Apgar score at 1 minute	Inverse variance weighted	453	0.0364633	0.0477262	0.444862	binary	primary
Offspring birth outcomes	Keaton	sbp	Low Apgar score at 1 minute	MR Egger	453	0.181186	0.120432	0.13316	binary	primary
Offspring birth outcomes	Keaton	sbp	Low Apgar score at 1 minute	Weighted median	453	0.0461566	0.0720119	0.52155	binary	primary
Offspring birth outcomes	Keaton	sbp	Low Apgar score at 1 minute	Weighted mode	453	0.117612	0.163683	0.472799	binary	primary
Offspring birth outcomes	Keaton	dbp	Low Apgar score at 5 minutes	Inverse variance weighted	438	-0.11162	0.174539	0.522492	binary	primary
Offspring birth outcomes	Keaton	dbp	Low Apgar score at 5 minutes	MR Egger	438	0.721792	0.436374	0.0988333	binary	primary
Offspring birth outcomes	Keaton	dbp	Low Apgar score at 5 minutes	Weighted median	438	0.196438	0.267556	0.462832	binary	primary
Offspring birth outcomes	Keaton	dbp	Low Apgar score at 5 minutes	Weighted mode	438	0.41908	0.522205	0.422688	binary	primary
Offspring birth outcomes	Keaton	sbp	Low Apgar score at 5 minutes	Inverse variance weighted	487	0.0586712	0.103691	0.571512	binary	primary
Offspring birth outcomes	Keaton	sbp	Low Apgar score at 5 minutes	MR Egger	487	0.573405	0.258308	0.0268909	binary	primary
Offspring birth outcomes	Keaton	sbp	Low Apgar score at 5 minutes	Weighted median	487	0.1482	0.163507	0.364734	binary	primary
Offspring birth outcomes	Keaton	sbp	Low Apgar score at 5 minutes	Weighted mode	487	0.25593	0.348214	0.462707	binary	primary
Offspring birth outcomes	Keaton	dbp	Low birth weight	Inverse variance weighted	470	0.37533	0.0490613	2.00625e-14	binary	primary
Offspring birth outcomes	Keaton	dbp	Low birth weight	MR Egger	470	0.541607	0.120067	8.17395e-06	binary	primary
Offspring birth outcomes	Keaton	dbp	Low birth weight	Weighted median	470	0.41297	0.0653111	2.56338e-10	binary	primary
Offspring birth outcomes	Keaton	dbp	Low birth weight	Weighted mode	470	0.43461	0.165304	0.0088406	binary	primary
Offspring birth outcomes	Keaton	sbp	Low birth weight	Inverse variance weighted	507	0.285577	0.0283413	7.02763e-24	binary	primary
Offspring birth outcomes	Keaton	sbp	Low birth weight	MR Egger	507	0.354873	0.0696552	4.94262e-07	binary	primary
Offspring birth outcomes	Keaton	sbp	Low birth weight	Weighted median	507	0.292547	0.0383951	2.54898e-14	binary	primary
Offspring birth outcomes	Keaton	sbp	Low birth weight	Weighted mode	507	0.297353	0.0887833	0.000870894	binary	primary
Pregnancy loss outcomes	Keaton	dbp	Miscarriage	Inverse variance weighted	460	0.0281725	0.0208535	0.176705	binary	primary
Pregnancy loss outcomes	Keaton	dbp	Miscarriage	MR Egger	460	0.0165815	0.0516483	0.748321	binary	primary
Pregnancy loss outcomes	Keaton	dbp	Miscarriage	Weighted median	460	0.0198158	0.0304334	0.514969	binary	primary
Pregnancy loss outcomes	Keaton	dbp	Miscarriage	Weighted mode	460	-0.00599841	0.0607669	0.92141	binary	primary
Pregnancy loss outcomes	Keaton	sbp	Miscarriage	Inverse variance weighted	502	-0.000164822	0.012655	0.989608	binary	primary
Pregnancy loss outcomes	Keaton	sbp	Miscarriage	MR Egger	502	0.0251828	0.0312925	0.421344	binary	primary
Pregnancy loss outcomes	Keaton	sbp	Miscarriage	Weighted median	502	0.0110017	0.0195958	0.574505	binary	primary
Pregnancy loss outcomes	Keaton	sbp	Miscarriage	Weighted mode	502	0.0079836	0.0409227	0.845402	binary	primary
Offspring birth outcomes	Keaton	dbp	NICU admission	Inverse variance weighted	397	0.0975265	0.0680728	0.15195	binary	primary
Offspring birth outcomes	Keaton	dbp	NICU admission	MR Egger	397	0.32877	0.170675	0.0547857	binary	primary
Offspring birth outcomes	Keaton	dbp	NICU admission	Weighted median	397	0.220972	0.107876	0.0405222	binary	primary
Offspring birth outcomes	Keaton	dbp	NICU admission	Weighted mode	397	0.386149	0.234862	0.100938	binary	primary
Offspring birth outcomes	Keaton	sbp	NICU admission	Inverse variance weighted	442	0.100821	0.0411143	0.0141984	binary	primary
Offspring birth outcomes	Keaton	sbp	NICU admission	MR Egger	442	0.0263728	0.10107	0.794265	binary	primary
Offspring birth outcomes	Keaton	sbp	NICU admission	Weighted median	442	0.130283	0.0646371	0.0438415	binary	primary
Offspring birth outcomes	Keaton	sbp	NICU admission	Weighted mode	442	0.171724	0.151684	0.258201	binary	primary
Maternal morbidity outcomes	Keaton	dbp	Perinatal depression	Inverse variance weighted	437	0.062895	0.0462981	0.174312	binary	primary
Maternal morbidity outcomes	Keaton	dbp	Perinatal depression	MR Egger	437	0.00827208	0.114216	0.942297	binary	primary
Maternal morbidity outcomes	Keaton	dbp	Perinatal depression	Weighted median	437	0.0312837	0.069032	0.650421	binary	primary
Maternal morbidity outcomes	Keaton	dbp	Perinatal depression	Weighted mode	437	-0.0628107	0.156846	0.689013	binary	primary
Maternal morbidity outcomes	Keaton	sbp	Perinatal depression	Inverse variance weighted	483	0.029667	0.0274083	0.27907	binary	primary
Maternal morbidity outcomes	Keaton	sbp	Perinatal depression	MR Egger	483	0.0622686	0.0675645	0.35719	binary	primary
Maternal morbidity outcomes	Keaton	sbp	Perinatal depression	Weighted median	483	0.0213113	0.0419121	0.61112	binary	primary
Maternal morbidity outcomes	Keaton	sbp	Perinatal depression	Weighted mode	483	-0.0510205	0.0928979	0.583115	binary	primary
Offspring birth outcomes	Keaton	dbp	Post-term birth	Inverse variance weighted	460	-0.0938379	0.0399309	0.018773	binary	primary
Offspring birth outcomes	Keaton	dbp	Post-term birth	MR Egger	460	0.0285814	0.0987342	0.772346	binary	primary
Offspring birth outcomes	Keaton	dbp	Post-term birth	Weighted median	460	-0.140329	0.0552172	0.0110411	binary	primary
Offspring birth outcomes	Keaton	dbp	Post-term birth	Weighted mode	460	-0.152954	0.12015	0.203656	binary	primary
Offspring birth outcomes	Keaton	sbp	Post-term birth	Inverse variance weighted	502	-0.0614015	0.024102	0.0108477	binary	primary
Offspring birth outcomes	Keaton	sbp	Post-term birth	MR Egger	502	-0.0883634	0.0588996	0.134184	binary	primary
Offspring birth outcomes	Keaton	sbp	Post-term birth	Weighted median	502	-0.0391792	0.0356838	0.272224	binary	primary
Offspring birth outcomes	Keaton	sbp	Post-term birth	Weighted mode	502	-0.0194552	0.0893284	0.827678	binary	primary
Offspring birth outcomes	Keaton	dbp	Pre-term birth	Inverse variance weighted	452	0.130154	0.0441962	0.00323038	binary	primary
Offspring birth outcomes	Keaton	dbp	Pre-term birth	MR Egger	452	0.134576	0.109359	0.219121	binary	primary
Offspring birth outcomes	Keaton	dbp	Pre-term birth	Weighted median	452	0.18812	0.0660405	0.00439189	binary	primary
Offspring birth outcomes	Keaton	dbp	Pre-term birth	Weighted mode	452	0.240188	0.136422	0.0789799	binary	primary
Offspring birth outcomes	Keaton	sbp	Pre-term birth	Inverse variance weighted	497	0.109578	0.0260505	2.59487e-05	binary	primary
Offspring birth outcomes	Keaton	sbp	Pre-term birth	MR Egger	497	0.169175	0.06396	0.0084283	binary	primary
Offspring birth outcomes	Keaton	sbp	Pre-term birth	Weighted median	497	0.130942	0.0380125	0.000571687	binary	primary
Offspring birth outcomes	Keaton	sbp	Pre-term birth	Weighted mode	497	0.142203	0.0923096	0.124076	binary	primary
Pregnancy loss outcomes	Keaton	dbp	Recurrent miscarriage	Inverse variance weighted	459	0.128768	0.0637824	0.0435013	binary	secondary
Pregnancy loss outcomes	Keaton	dbp	Recurrent miscarriage	MR Egger	459	0.272646	0.156352	0.0818675	binary	secondary
Pregnancy loss outcomes	Keaton	dbp	Recurrent miscarriage	Weighted median	459	0.0298971	0.0991166	0.76293	binary	secondary
Pregnancy loss outcomes	Keaton	dbp	Recurrent miscarriage	Weighted mode	459	-0.01171	0.221934	0.957943	binary	secondary
Pregnancy loss outcomes	Keaton	sbp	Recurrent miscarriage	Inverse variance weighted	497	-0.0395362	0.0396747	0.319003	binary	secondary
Pregnancy loss outcomes	Keaton	sbp	Recurrent miscarriage	MR Egger	497	0.160165	0.0976806	0.101706	binary	secondary
Pregnancy loss outcomes	Keaton	sbp	Recurrent miscarriage	Weighted median	497	-0.0149743	0.0613712	0.807235	binary	secondary
Pregnancy loss outcomes	Keaton	sbp	Recurrent miscarriage	Weighted mode	497	-0.0553592	0.138534	0.689618	binary	secondary
Labour outcomes	Keaton	dbp	Rupture of membranes	Inverse variance weighted	465	-0.024511	0.0386366	0.525821	binary	primary
Labour outcomes	Keaton	dbp	Rupture of membranes	MR Egger	465	-0.0448639	0.0955182	0.638798	binary	primary
Labour outcomes	Keaton	dbp	Rupture of membranes	Weighted median	465	-0.021846	0.0597099	0.714463	binary	primary
Labour outcomes	Keaton	dbp	Rupture of membranes	Weighted mode	465	-0.0715203	0.125247	0.568253	binary	primary
Labour outcomes	Keaton	sbp	Rupture of membranes	Inverse variance weighted	500	0.00689621	0.0240494	0.774303	binary	primary
Labour outcomes	Keaton	sbp	Rupture of membranes	MR Egger	500	0.0297918	0.0591341	0.614624	binary	primary
Labour outcomes	Keaton	sbp	Rupture of membranes	Weighted median	500	0.00283685	0.0362566	0.937634	binary	primary
Labour outcomes	Keaton	sbp	Rupture of membranes	Weighted mode	500	0.00867171	0.0934081	0.926071	binary	primary
Offspring birth outcomes	Keaton	dbp	Small for gestational age	Inverse variance weighted	415	0.106944	0.0708239	0.131043	binary	primary
Offspring birth outcomes	Keaton	dbp	Small for gestational age	MR Egger	415	0.190883	0.176288	0.279532	binary	primary
Offspring birth outcomes	Keaton	dbp	Small for gestational age	Weighted median	415	0.107569	0.102401	0.293505	binary	primary
Offspring birth outcomes	Keaton	dbp	Small for gestational age	Weighted mode	415	-0.00329095	0.235562	0.98886	binary	primary
Offspring birth outcomes	Keaton	sbp	Small for gestational age	Inverse variance weighted	457	0.152475	0.0434594	0.000450744	binary	primary
Offspring birth outcomes	Keaton	sbp	Small for gestational age	MR Egger	457	0.141538	0.110307	0.200099	binary	primary
Offspring birth outcomes	Keaton	sbp	Small for gestational age	Weighted median	457	0.196537	0.0650967	0.00253481	binary	primary
Offspring birth outcomes	Keaton	sbp	Small for gestational age	Weighted mode	457	0.258842	0.173248	0.135852	binary	primary
Offspring birth outcomes	Keaton	dbp	Spontaneous pre-term birth	Inverse variance weighted	460	0.124545	0.0438436	0.00450192	binary	secondary
Offspring birth outcomes	Keaton	dbp	Spontaneous pre-term birth	MR Egger	460	0.0666907	0.108459	0.538931	binary	secondary
Offspring birth outcomes	Keaton	dbp	Spontaneous pre-term birth	Weighted median	460	0.167184	0.0639292	0.00891918	binary	secondary
Offspring birth outcomes	Keaton	dbp	Spontaneous pre-term birth	Weighted mode	460	0.166592	0.143033	0.244742	binary	secondary
Offspring birth outcomes	Keaton	sbp	Spontaneous pre-term birth	Inverse variance weighted	506	0.0967214	0.0263658	0.000244034	binary	secondary
Offspring birth outcomes	Keaton	sbp	Spontaneous pre-term birth	MR Egger	506	0.168566	0.0648105	0.00957083	binary	secondary
Offspring birth outcomes	Keaton	sbp	Spontaneous pre-term birth	Weighted median	506	0.109671	0.0398089	0.00587046	binary	secondary
Offspring birth outcomes	Keaton	sbp	Spontaneous pre-term birth	Weighted mode	506	0.131754	0.0845836	0.119937	binary	secondary
Pregnancy loss outcomes	Keaton	dbp	Sporadic miscarriage	Inverse variance weighted	464	0.0233213	0.0247821	0.346678	binary	secondary
Pregnancy loss outcomes	Keaton	dbp	Sporadic miscarriage	MR Egger	464	0.0273994	0.0613437	0.655334	binary	secondary
Pregnancy loss outcomes	Keaton	dbp	Sporadic miscarriage	Weighted median	464	0.0235131	0.0377448	0.533317	binary	secondary
Pregnancy loss outcomes	Keaton	dbp	Sporadic miscarriage	Weighted mode	464	0.0111043	0.0873769	0.898928	binary	secondary
Pregnancy loss outcomes	Keaton	sbp	Sporadic miscarriage	Inverse variance weighted	503	0.00404693	0.0156103	0.795444	binary	secondary
Pregnancy loss outcomes	Keaton	sbp	Sporadic miscarriage	MR Egger	503	0.0446614	0.0383502	0.244748	binary	secondary
Pregnancy loss outcomes	Keaton	sbp	Sporadic miscarriage	Weighted median	503	-0.00593721	0.0242263	0.8064	binary	secondary
Pregnancy loss outcomes	Keaton	sbp	Sporadic miscarriage	Weighted mode	503	0.0203107	0.0500225	0.684893	binary	secondary
Pregnancy loss outcomes	Keaton	dbp	Stillbirth	Inverse variance weighted	470	0.0118848	0.0630126	0.850399	binary	primary
Pregnancy loss outcomes	Keaton	dbp	Stillbirth	MR Egger	470	-0.00649626	0.155822	0.966763	binary	primary
Pregnancy loss outcomes	Keaton	dbp	Stillbirth	Weighted median	470	0.0283478	0.100063	0.776948	binary	primary
Pregnancy loss outcomes	Keaton	dbp	Stillbirth	Weighted mode	470	0.0413873	0.183663	0.82181	binary	primary
Pregnancy loss outcomes	Keaton	sbp	Stillbirth	Inverse variance weighted	510	0.00141259	0.0387843	0.970946	binary	primary
Pregnancy loss outcomes	Keaton	sbp	Stillbirth	MR Egger	510	0.0866491	0.0969799	0.372026	binary	primary
Pregnancy loss outcomes	Keaton	sbp	Stillbirth	Weighted median	510	0.0465902	0.0610568	0.445426	binary	primary
Pregnancy loss outcomes	Keaton	sbp	Stillbirth	Weighted mode	510	0.0881169	0.117884	0.455116	binary	primary
Offspring birth outcomes	Keaton	dbp	Very pre-term birth	Inverse variance weighted	424	0.217141	0.156171	0.164406	binary	secondary
Offspring birth outcomes	Keaton	dbp	Very pre-term birth	MR Egger	424	0.900286	0.388745	0.0210435	binary	secondary
Offspring birth outcomes	Keaton	dbp	Very pre-term birth	Weighted median	424	0.295292	0.24427	0.226711	binary	secondary
Offspring birth outcomes	Keaton	dbp	Very pre-term birth	Weighted mode	424	0.315095	0.483467	0.514922	binary	secondary
Offspring birth outcomes	Keaton	sbp	Very pre-term birth	Inverse variance weighted	465	0.303508	0.0927538	0.00106717	binary	secondary
Offspring birth outcomes	Keaton	sbp	Very pre-term birth	MR Egger	465	0.104611	0.23045	0.650082	binary	secondary
Offspring birth outcomes	Keaton	sbp	Very pre-term birth	Weighted median	465	0.19876	0.145929	0.173187	binary	secondary
Offspring birth outcomes	Keaton	sbp	Very pre-term birth	Weighted mode	465	0.153746	0.30854	0.618507	binary	secondary
Continuous outcomes	Ehret	dbp	Birth weight	Inverse variance weighted	35	-0.18953	0.0441559	1.76833e-05	continuous	secondary
Continuous outcomes	Ehret	dbp	Birth weight	MR Egger	35	-0.118679	0.145742	0.421304	continuous	secondary
Continuous outcomes	Ehret	dbp	Birth weight	Weighted median	35	-0.126179	0.0325215	0.000104509	continuous	secondary
Continuous outcomes	Ehret	dbp	Birth weight	Weighted mode	35	-0.0902897	0.046466	0.0603169	continuous	secondary
Continuous outcomes	Ehret	sbp	Birth weight	Inverse variance weighted	41	-0.131596	0.0236913	2.78203e-08	continuous	secondary
Continuous outcomes	Ehret	sbp	Birth weight	MR Egger	41	-0.104742	0.0705058	0.145429	continuous	secondary
Continuous outcomes	Ehret	sbp	Birth weight	Weighted median	41	-0.116034	0.0190055	1.02629e-09	continuous	secondary
Continuous outcomes	Ehret	sbp	Birth weight	Weighted mode	41	-0.102772	0.0391729	0.0122579	continuous	secondary
Labour outcomes	Ehret	dbp	Caesarean section	Inverse variance weighted	38	-0.037214	0.0725289	0.607887	binary	primary
Labour outcomes	Ehret	dbp	Caesarean section	MR Egger	38	0.229811	0.236854	0.338389	binary	primary
Labour outcomes	Ehret	dbp	Caesarean section	Weighted median	38	0.0881157	0.086685	0.309389	binary	primary
Labour outcomes	Ehret	dbp	Caesarean section	Weighted mode	38	0.115138	0.125627	0.365338	binary	primary
Labour outcomes	Ehret	sbp	Caesarean section	Inverse variance weighted	44	-0.00280608	0.0377411	0.940731	binary	primary
Labour outcomes	Ehret	sbp	Caesarean section	MR Egger	44	0.206045	0.110465	0.0691419	binary	primary
Labour outcomes	Ehret	sbp	Caesarean section	Weighted median	44	0.0524351	0.047628	0.270927	binary	primary
Labour outcomes	Ehret	sbp	Caesarean section	Weighted mode	44	0.066979	0.0837121	0.428044	binary	primary
Labour outcomes	Ehret	dbp	Elective C-section	Inverse variance weighted	35	0.00362982	0.130335	0.977782	binary	secondary
Labour outcomes	Ehret	dbp	Elective C-section	MR Egger	35	0.054754	0.416665	0.896249	binary	secondary
Labour outcomes	Ehret	dbp	Elective C-section	Weighted median	35	-0.182302	0.186012	0.327059	binary	secondary
Labour outcomes	Ehret	dbp	Elective C-section	Weighted mode	35	-0.345369	0.398473	0.392165	binary	secondary
Labour outcomes	Ehret	sbp	Elective C-section	Inverse variance weighted	39	0.0082657	0.0747885	0.911996	binary	secondary
Labour outcomes	Ehret	sbp	Elective C-section	MR Egger	39	0.108426	0.217042	0.620341	binary	secondary
Labour outcomes	Ehret	sbp	Elective C-section	Weighted median	39	-0.0662045	0.10874	0.542634	binary	secondary
Labour outcomes	Ehret	sbp	Elective C-section	Weighted mode	39	-0.18537	0.20995	0.38283	binary	secondary
Labour outcomes	Ehret	dbp	Emergency C-section	Inverse variance weighted	34	0.0401232	0.108163	0.710673	binary	secondary
Labour outcomes	Ehret	dbp	Emergency C-section	MR Egger	34	0.564122	0.371226	0.138427	binary	secondary
Labour outcomes	Ehret	dbp	Emergency C-section	Weighted median	34	0.179154	0.150682	0.234458	binary	secondary
Labour outcomes	Ehret	dbp	Emergency C-section	Weighted mode	34	0.208868	0.234625	0.379794	binary	secondary
Labour outcomes	Ehret	sbp	Emergency C-section	Inverse variance weighted	39	0.0490349	0.0616085	0.426084	binary	secondary
Labour outcomes	Ehret	sbp	Emergency C-section	MR Egger	39	0.278615	0.18798	0.146767	binary	secondary
Labour outcomes	Ehret	sbp	Emergency C-section	Weighted median	39	0.0814513	0.0862684	0.345088	binary	secondary
Labour outcomes	Ehret	sbp	Emergency C-section	Weighted mode	39	0.125802	0.144884	0.390684	binary	secondary
Continuous outcomes	Ehret	dbp	Gestational age	Inverse variance weighted	39	-0.128807	0.0383496	0.000782899	continuous	secondary
Continuous outcomes	Ehret	dbp	Gestational age	MR Egger	39	0.0243845	0.124538	0.845838	continuous	secondary
Continuous outcomes	Ehret	dbp	Gestational age	Weighted median	39	-0.15929	0.0560539	0.00448707	continuous	secondary
Continuous outcomes	Ehret	dbp	Gestational age	Weighted mode	39	-0.236449	0.105437	0.0308381	continuous	secondary
Continuous outcomes	Ehret	sbp	Gestational age	Inverse variance weighted	44	-0.0720464	0.021779	0.00093942	continuous	secondary
Continuous outcomes	Ehret	sbp	Gestational age	MR Egger	44	-0.0760457	0.065789	0.254254	continuous	secondary
Continuous outcomes	Ehret	sbp	Gestational age	Weighted median	44	-0.087607	0.0323389	0.00674807	continuous	secondary
Continuous outcomes	Ehret	sbp	Gestational age	Weighted mode	44	-0.12542	0.0577391	0.0354014	continuous	secondary
Maternal morbidity outcomes	Ehret	dbp	Gestational diabetes	Inverse variance weighted	36	0.0345694	0.0815614	0.671679	binary	primary
Maternal morbidity outcomes	Ehret	dbp	Gestational diabetes	MR Egger	36	-0.116255	0.272793	0.672674	binary	primary
Maternal morbidity outcomes	Ehret	dbp	Gestational diabetes	Weighted median	36	0.0850347	0.0956643	0.374064	binary	primary
Maternal morbidity outcomes	Ehret	dbp	Gestational diabetes	Weighted mode	36	0.151132	0.151146	0.32422	binary	primary
Maternal morbidity outcomes	Ehret	sbp	Gestational diabetes	Inverse variance weighted	41	0.0462621	0.0424437	0.275729	binary	primary
Maternal morbidity outcomes	Ehret	sbp	Gestational diabetes	MR Egger	41	0.11175	0.128678	0.390462	binary	primary
Maternal morbidity outcomes	Ehret	sbp	Gestational diabetes	Weighted median	41	0.0586983	0.0552818	0.288326	binary	primary
Maternal morbidity outcomes	Ehret	sbp	Gestational diabetes	Weighted mode	41	0.0648019	0.0874718	0.463123	binary	primary
Offspring birth outcomes	Ehret	dbp	High birth weight	Inverse variance weighted	37	-0.174337	0.175834	0.321451	binary	primary
Offspring birth outcomes	Ehret	dbp	High birth weight	MR Egger	37	0.213878	0.57278	0.711101	binary	primary
Offspring birth outcomes	Ehret	dbp	High birth weight	Weighted median	37	-0.387461	0.198433	0.0508672	binary	primary
Offspring birth outcomes	Ehret	dbp	High birth weight	Weighted mode	37	-0.74211	0.475315	0.127201	binary	primary
Offspring birth outcomes	Ehret	sbp	High birth weight	Inverse variance weighted	42	-0.209366	0.10411	0.0443252	binary	primary
Offspring birth outcomes	Ehret	sbp	High birth weight	MR Egger	42	-0.126757	0.314826	0.689368	binary	primary
Offspring birth outcomes	Ehret	sbp	High birth weight	Weighted median	42	-0.293537	0.11184	0.00867503	binary	primary
Offspring birth outcomes	Ehret	sbp	High birth weight	Weighted mode	42	-0.430172	0.18685	0.0264739	binary	primary
Labour outcomes	Ehret	dbp	Induction of labour	Inverse variance weighted	33	0.203937	0.107998	0.0589809	binary	primary
Labour outcomes	Ehret	dbp	Induction of labour	MR Egger	33	0.503717	0.365175	0.177647	binary	primary
Labour outcomes	Ehret	dbp	Induction of labour	Weighted median	33	0.248293	0.126299	0.0493084	binary	primary
Labour outcomes	Ehret	dbp	Induction of labour	Weighted mode	33	0.451322	0.235906	0.0647139	binary	primary
Labour outcomes	Ehret	sbp	Induction of labour	Inverse variance weighted	38	0.127936	0.063536	0.0440522	binary	primary
Labour outcomes	Ehret	sbp	Induction of labour	MR Egger	38	0.241728	0.189095	0.20931	binary	primary
Labour outcomes	Ehret	sbp	Induction of labour	Weighted median	38	0.209728	0.0738416	0.00450797	binary	primary
Labour outcomes	Ehret	sbp	Induction of labour	Weighted mode	38	0.27178	0.126298	0.0379995	binary	primary
Offspring birth outcomes	Ehret	dbp	Large for gestational age	Inverse variance weighted	32	-0.249327	0.155863	0.109676	binary	primary
Offspring birth outcomes	Ehret	dbp	Large for gestational age	MR Egger	32	-0.043972	0.529351	0.93435	binary	primary
Offspring birth outcomes	Ehret	dbp	Large for gestational age	Weighted median	32	0.00331016	0.168521	0.984329	binary	primary
Offspring birth outcomes	Ehret	dbp	Large for gestational age	Weighted mode	32	0.250541	0.302514	0.41389	binary	primary
Offspring birth outcomes	Ehret	sbp	Large for gestational age	Inverse variance weighted	37	-0.201755	0.0850679	0.0177067	binary	primary
Offspring birth outcomes	Ehret	sbp	Large for gestational age	MR Egger	37	-0.398287	0.248011	0.117276	binary	primary
Offspring birth outcomes	Ehret	sbp	Large for gestational age	Weighted median	37	-0.175099	0.104185	0.0928301	binary	primary
Offspring birth outcomes	Ehret	sbp	Large for gestational age	Weighted mode	37	0.191148	0.352813	0.591306	binary	primary
Offspring birth outcomes	Ehret	dbp	Low Apgar score at 1 minute	Inverse variance weighted	32	-0.116995	0.150376	0.436562	binary	primary
Offspring birth outcomes	Ehret	dbp	Low Apgar score at 1 minute	MR Egger	32	0.0883824	0.496954	0.860037	binary	primary
Offspring birth outcomes	Ehret	dbp	Low Apgar score at 1 minute	Weighted median	32	-0.0317589	0.21316	0.881561	binary	primary
Offspring birth outcomes	Ehret	dbp	Low Apgar score at 1 minute	Weighted mode	32	-0.0852324	0.366451	0.817609	binary	primary
Offspring birth outcomes	Ehret	sbp	Low Apgar score at 1 minute	Inverse variance weighted	40	-0.0691391	0.0867963	0.425702	binary	primary
Offspring birth outcomes	Ehret	sbp	Low Apgar score at 1 minute	MR Egger	40	-0.367328	0.267059	0.177045	binary	primary
Offspring birth outcomes	Ehret	sbp	Low Apgar score at 1 minute	Weighted median	40	-0.0959015	0.123454	0.437263	binary	primary
Offspring birth outcomes	Ehret	sbp	Low Apgar score at 1 minute	Weighted mode	40	-0.17552	0.209256	0.406704	binary	primary
Offspring birth outcomes	Ehret	dbp	Low Apgar score at 5 minutes	Inverse variance weighted	37	0.428103	0.322828	0.184806	binary	primary
Offspring birth outcomes	Ehret	dbp	Low Apgar score at 5 minutes	MR Egger	37	0.794417	1.05466	0.456341	binary	primary
Offspring birth outcomes	Ehret	dbp	Low Apgar score at 5 minutes	Weighted median	37	0.184632	0.458607	0.687248	binary	primary
Offspring birth outcomes	Ehret	dbp	Low Apgar score at 5 minutes	Weighted mode	37	0.389263	0.847396	0.648734	binary	primary
Offspring birth outcomes	Ehret	sbp	Low Apgar score at 5 minutes	Inverse variance weighted	41	0.153023	0.186548	0.412054	binary	primary
Offspring birth outcomes	Ehret	sbp	Low Apgar score at 5 minutes	MR Egger	41	0.295532	0.562879	0.60253	binary	primary
Offspring birth outcomes	Ehret	sbp	Low Apgar score at 5 minutes	Weighted median	41	0.0774744	0.266691	0.771432	binary	primary
Offspring birth outcomes	Ehret	sbp	Low Apgar score at 5 minutes	Weighted mode	41	0.217402	0.518573	0.67729	binary	primary
Offspring birth outcomes	Ehret	dbp	Low birth weight	Inverse variance weighted	38	0.549436	0.0941041	5.26401e-09	binary	primary
Offspring birth outcomes	Ehret	dbp	Low birth weight	MR Egger	38	0.625544	0.311171	0.0519389	binary	primary
Offspring birth outcomes	Ehret	dbp	Low birth weight	Weighted median	38	0.483746	0.108889	8.89017e-06	binary	primary
Offspring birth outcomes	Ehret	dbp	Low birth weight	Weighted mode	38	0.439556	0.197423	0.0321538	binary	primary
Offspring birth outcomes	Ehret	sbp	Low birth weight	Inverse variance weighted	41	0.331422	0.0510655	8.57597e-11	binary	primary
Offspring birth outcomes	Ehret	sbp	Low birth weight	MR Egger	41	0.270402	0.154257	0.0874724	binary	primary
Offspring birth outcomes	Ehret	sbp	Low birth weight	Weighted median	41	0.289924	0.0647752	7.61093e-06	binary	primary
Offspring birth outcomes	Ehret	sbp	Low birth weight	Weighted mode	41	0.268732	0.132742	0.0496344	binary	primary
Pregnancy loss outcomes	Ehret	dbp	Miscarriage	Inverse variance weighted	37	0.0250666	0.0445022	0.573253	binary	primary
Pregnancy loss outcomes	Ehret	dbp	Miscarriage	MR Egger	37	-0.0858175	0.143207	0.552864	binary	primary
Pregnancy loss outcomes	Ehret	dbp	Miscarriage	Weighted median	37	0.0231195	0.0543422	0.670514	binary	primary
Pregnancy loss outcomes	Ehret	dbp	Miscarriage	Weighted mode	37	-0.00734917	0.0932837	0.937642	binary	primary
Pregnancy loss outcomes	Ehret	sbp	Miscarriage	Inverse variance weighted	45	0.021387	0.0227445	0.347057	binary	primary
Pregnancy loss outcomes	Ehret	sbp	Miscarriage	MR Egger	45	-0.046328	0.0697553	0.51014	binary	primary
Pregnancy loss outcomes	Ehret	sbp	Miscarriage	Weighted median	45	0.0255101	0.0298137	0.392191	binary	primary
Pregnancy loss outcomes	Ehret	sbp	Miscarriage	Weighted mode	45	0.0114106	0.0499804	0.82047	binary	primary
Offspring birth outcomes	Ehret	dbp	NICU admission	Inverse variance weighted	36	0.217898	0.131449	0.0973849	binary	primary
Offspring birth outcomes	Ehret	dbp	NICU admission	MR Egger	36	0.441918	0.436769	0.318785	binary	primary
Offspring birth outcomes	Ehret	dbp	NICU admission	Weighted median	36	0.263085	0.183393	0.151416	binary	primary
Offspring birth outcomes	Ehret	dbp	NICU admission	Weighted mode	36	0.30174	0.382474	0.435472	binary	primary
Offspring birth outcomes	Ehret	sbp	NICU admission	Inverse variance weighted	39	0.0952577	0.0868035	0.272469	binary	primary
Offspring birth outcomes	Ehret	sbp	NICU admission	MR Egger	39	0.0261304	0.265204	0.922044	binary	primary
Offspring birth outcomes	Ehret	sbp	NICU admission	Weighted median	39	0.143868	0.104795	0.169797	binary	primary
Offspring birth outcomes	Ehret	sbp	NICU admission	Weighted mode	39	0.139619	0.225347	0.539237	binary	primary
Maternal morbidity outcomes	Ehret	dbp	Perinatal depression	Inverse variance weighted	36	0.12259	0.0956242	0.199845	binary	primary
Maternal morbidity outcomes	Ehret	dbp	Perinatal depression	MR Egger	36	-0.204339	0.308795	0.512604	binary	primary
Maternal morbidity outcomes	Ehret	dbp	Perinatal depression	Weighted median	36	-0.0281511	0.112196	0.801885	binary	primary
Maternal morbidity outcomes	Ehret	dbp	Perinatal depression	Weighted mode	36	-0.111875	0.159151	0.486737	binary	primary
Maternal morbidity outcomes	Ehret	sbp	Perinatal depression	Inverse variance weighted	39	0.0974398	0.0567484	0.08597	binary	primary
Maternal morbidity outcomes	Ehret	sbp	Perinatal depression	MR Egger	39	0.178726	0.164714	0.284912	binary	primary
Maternal morbidity outcomes	Ehret	sbp	Perinatal depression	Weighted median	39	0.0522875	0.0718934	0.467047	binary	primary
Maternal morbidity outcomes	Ehret	sbp	Perinatal depression	Weighted mode	39	-0.00017249	0.111272	0.998771	binary	primary
Offspring birth outcomes	Ehret	dbp	Post-term birth	Inverse variance weighted	39	-0.234108	0.0761166	0.0021005	binary	primary
Offspring birth outcomes	Ehret	dbp	Post-term birth	MR Egger	39	0.0487809	0.251239	0.847112	binary	primary
Offspring birth outcomes	Ehret	dbp	Post-term birth	Weighted median	39	-0.0968759	0.0930878	0.298018	binary	primary
Offspring birth outcomes	Ehret	dbp	Post-term birth	Weighted mode	39	-0.00182219	0.167935	0.991399	binary	primary
Offspring birth outcomes	Ehret	sbp	Post-term birth	Inverse variance weighted	43	-0.16469	0.045885	0.000331715	binary	primary
Offspring birth outcomes	Ehret	sbp	Post-term birth	MR Egger	43	-0.196206	0.139417	0.166865	binary	primary
Offspring birth outcomes	Ehret	sbp	Post-term birth	Weighted median	43	-0.0817057	0.0601744	0.174523	binary	primary
Offspring birth outcomes	Ehret	sbp	Post-term birth	Weighted mode	43	0.00571976	0.139564	0.967504	binary	primary
Offspring birth outcomes	Ehret	dbp	Pre-term birth	Inverse variance weighted	35	0.23672	0.0927572	0.0107093	binary	primary
Offspring birth outcomes	Ehret	dbp	Pre-term birth	MR Egger	35	-0.235354	0.301924	0.441232	binary	primary
Offspring birth outcomes	Ehret	dbp	Pre-term birth	Weighted median	35	0.297021	0.113411	0.00881912	binary	primary
Offspring birth outcomes	Ehret	dbp	Pre-term birth	Weighted mode	35	0.279627	0.183069	0.135902	binary	primary
Offspring birth outcomes	Ehret	sbp	Pre-term birth	Inverse variance weighted	40	0.0945775	0.0508645	0.0629704	binary	primary
Offspring birth outcomes	Ehret	sbp	Pre-term birth	MR Egger	40	-0.0496269	0.15241	0.746503	binary	primary
Offspring birth outcomes	Ehret	sbp	Pre-term birth	Weighted median	40	0.138294	0.0638172	0.0302321	binary	primary
Offspring birth outcomes	Ehret	sbp	Pre-term birth	Weighted mode	40	0.134018	0.113311	0.244072	binary	primary
Pregnancy loss outcomes	Ehret	dbp	Recurrent miscarriage	Inverse variance weighted	39	0.148599	0.116187	0.200911	binary	secondary
Pregnancy loss outcomes	Ehret	dbp	Recurrent miscarriage	MR Egger	39	0.53937	0.376984	0.160894	binary	secondary
Pregnancy loss outcomes	Ehret	dbp	Recurrent miscarriage	Weighted median	39	0.140052	0.15723	0.373066	binary	secondary
Pregnancy loss outcomes	Ehret	dbp	Recurrent miscarriage	Weighted mode	39	0.138834	0.288381	0.632975	binary	secondary
Pregnancy loss outcomes	Ehret	sbp	Recurrent miscarriage	Inverse variance weighted	45	0.043729	0.0684901	0.523166	binary	secondary
Pregnancy loss outcomes	Ehret	sbp	Recurrent miscarriage	MR Egger	45	0.011987	0.210987	0.954957	binary	secondary
Pregnancy loss outcomes	Ehret	sbp	Recurrent miscarriage	Weighted median	45	0.047788	0.0961768	0.619276	binary	secondary
Pregnancy loss outcomes	Ehret	sbp	Recurrent miscarriage	Weighted mode	45	0.0658549	0.174355	0.707465	binary	secondary
Labour outcomes	Ehret	dbp	Rupture of membranes	Inverse variance weighted	34	-0.0314341	0.0709403	0.657689	binary	primary
Labour outcomes	Ehret	dbp	Rupture of membranes	MR Egger	34	-0.0518995	0.231524	0.824054	binary	primary
Labour outcomes	Ehret	dbp	Rupture of membranes	Weighted median	34	0.0203868	0.100994	0.840025	binary	primary
Labour outcomes	Ehret	dbp	Rupture of membranes	Weighted mode	34	0.12767	0.19289	0.512642	binary	primary
Labour outcomes	Ehret	sbp	Rupture of membranes	Inverse variance weighted	40	0.0570436	0.0405051	0.15904	binary	primary
Labour outcomes	Ehret	sbp	Rupture of membranes	MR Egger	40	0.00525898	0.121763	0.965776	binary	primary
Labour outcomes	Ehret	sbp	Rupture of membranes	Weighted median	40	0.0627979	0.0594449	0.290784	binary	primary
Labour outcomes	Ehret	sbp	Rupture of membranes	Weighted mode	40	0.0702646	0.109122	0.523403	binary	primary
Offspring birth outcomes	Ehret	dbp	Small for gestational age	Inverse variance weighted	35	0.245461	0.15038	0.102623	binary	primary
Offspring birth outcomes	Ehret	dbp	Small for gestational age	MR Egger	35	-0.03309	0.480729	0.945538	binary	primary
Offspring birth outcomes	Ehret	dbp	Small for gestational age	Weighted median	35	0.269845	0.187894	0.150957	binary	primary
Offspring birth outcomes	Ehret	dbp	Small for gestational age	Weighted mode	35	-0.273856	0.453679	0.550094	binary	primary
Offspring birth outcomes	Ehret	sbp	Small for gestational age	Inverse variance weighted	38	0.242241	0.0898267	0.00700186	binary	primary
Offspring birth outcomes	Ehret	sbp	Small for gestational age	MR Egger	38	0.0237131	0.26328	0.928732	binary	primary
Offspring birth outcomes	Ehret	sbp	Small for gestational age	Weighted median	38	0.360399	0.110498	0.00110789	binary	primary
Offspring birth outcomes	Ehret	sbp	Small for gestational age	Weighted mode	38	0.549149	0.280487	0.0578219	binary	primary
Offspring birth outcomes	Ehret	dbp	Spontaneous pre-term birth	Inverse variance weighted	36	0.181947	0.0934604	0.0515613	binary	secondary
Offspring birth outcomes	Ehret	dbp	Spontaneous pre-term birth	MR Egger	36	-0.287706	0.308301	0.357298	binary	secondary
Offspring birth outcomes	Ehret	dbp	Spontaneous pre-term birth	Weighted median	36	0.232644	0.110518	0.0352886	binary	secondary
Offspring birth outcomes	Ehret	dbp	Spontaneous pre-term birth	Weighted mode	36	0.228926	0.185946	0.22648	binary	secondary
Offspring birth outcomes	Ehret	sbp	Spontaneous pre-term birth	Inverse variance weighted	40	0.0632714	0.0517598	0.221555	binary	secondary
Offspring birth outcomes	Ehret	sbp	Spontaneous pre-term birth	MR Egger	40	-0.120158	0.155091	0.443276	binary	secondary
Offspring birth outcomes	Ehret	sbp	Spontaneous pre-term birth	Weighted median	40	0.0751174	0.0656909	0.252832	binary	secondary
Offspring birth outcomes	Ehret	sbp	Spontaneous pre-term birth	Weighted mode	40	0.0844494	0.098265	0.395369	binary	secondary
Pregnancy loss outcomes	Ehret	dbp	Sporadic miscarriage	Inverse variance weighted	40	0.0236972	0.0466804	0.611701	binary	secondary
Pregnancy loss outcomes	Ehret	dbp	Sporadic miscarriage	MR Egger	40	-0.0204765	0.155601	0.895998	binary	secondary
Pregnancy loss outcomes	Ehret	dbp	Sporadic miscarriage	Weighted median	40	0.0153797	0.063838	0.809619	binary	secondary
Pregnancy loss outcomes	Ehret	dbp	Sporadic miscarriage	Weighted mode	40	0.0901714	0.119184	0.453852	binary	secondary
Pregnancy loss outcomes	Ehret	sbp	Sporadic miscarriage	Inverse variance weighted	45	0.0361115	0.0258309	0.162114	binary	secondary
Pregnancy loss outcomes	Ehret	sbp	Sporadic miscarriage	MR Egger	45	-0.0169572	0.0788982	0.830842	binary	secondary
Pregnancy loss outcomes	Ehret	sbp	Sporadic miscarriage	Weighted median	45	0.0424035	0.0362887	0.242604	binary	secondary
Pregnancy loss outcomes	Ehret	sbp	Sporadic miscarriage	Weighted mode	45	-0.010789	0.0669935	0.872795	binary	secondary
Pregnancy loss outcomes	Ehret	dbp	Stillbirth	Inverse variance weighted	39	-0.0587411	0.115737	0.611777	binary	primary
Pregnancy loss outcomes	Ehret	dbp	Stillbirth	MR Egger	39	-0.175399	0.381373	0.648269	binary	primary
Pregnancy loss outcomes	Ehret	dbp	Stillbirth	Weighted median	39	-0.0673554	0.164174	0.681609	binary	primary
Pregnancy loss outcomes	Ehret	dbp	Stillbirth	Weighted mode	39	0.0505991	0.292855	0.863743	binary	primary
Pregnancy loss outcomes	Ehret	sbp	Stillbirth	Inverse variance weighted	44	0.0426837	0.070692	0.545978	binary	primary
Pregnancy loss outcomes	Ehret	sbp	Stillbirth	MR Egger	44	-0.0468093	0.230228	0.839869	binary	primary
Pregnancy loss outcomes	Ehret	sbp	Stillbirth	Weighted median	44	0.0763227	0.0993464	0.44234	binary	primary
Pregnancy loss outcomes	Ehret	sbp	Stillbirth	Weighted mode	44	0.0794681	0.158834	0.619399	binary	primary
Offspring birth outcomes	Ehret	dbp	Very pre-term birth	Inverse variance weighted	36	0.43691	0.285133	0.125448	binary	secondary
Offspring birth outcomes	Ehret	dbp	Very pre-term birth	MR Egger	36	0.313089	0.950273	0.743819	binary	secondary
Offspring birth outcomes	Ehret	dbp	Very pre-term birth	Weighted median	36	0.224303	0.381025	0.556073	binary	secondary
Offspring birth outcomes	Ehret	dbp	Very pre-term birth	Weighted mode	36	0.261429	0.723838	0.720143	binary	secondary
Offspring birth outcomes	Ehret	sbp	Very pre-term birth	Inverse variance weighted	40	0.295618	0.163922	0.071325	binary	secondary
Offspring birth outcomes	Ehret	sbp	Very pre-term birth	MR Egger	40	-0.3477	0.511545	0.500811	binary	secondary
Offspring birth outcomes	Ehret	sbp	Very pre-term birth	Weighted median	40	0.111905	0.226802	0.621729	binary	secondary
Offspring birth outcomes	Ehret	sbp	Very pre-term birth	Weighted mode	40	0.0816761	0.376958	0.829594	binary	secondary

## Sheet: ST7. Directionality test
Supplementary table 7. Steiger directionality test for the genetically predicted effects of maternal blood pressure on adverse perinatal outcomes.
id.exposure	id.outcome	exposure	outcome	snp_r2.exposure	snp_r2.outcome	correct_causal_direction	steiger_pval
DBP_Ehret2016	Metaanalysis_cs	DBP	cs	0.0129664	0.000283237	TRUE	1.58799e-221
DBP_Ehret2016	Metaanalysis_depr_subsamp	DBP	depr_subsamp	0.0121544	0.000768244	TRUE	4.23353e-105
DBP_Ehret2016	Metaanalysis_el_cs	DBP	el_cs	0.0113308	0.000430836	TRUE	2.92304e-98
DBP_Ehret2016	Metaanalysis_em_cs	DBP	em_cs	0.0106748	0.000423558	TRUE	5.25398e-94
DBP_Ehret2016	Metaanalysis_ga_all	DBP	ga_all	0.0131975	0.000303025	TRUE	1.06073e-211
DBP_Ehret2016	Metaanalysis_gdm_subsamp	DBP	gdm_subsamp	0.0124097	9.55716e-05	TRUE	0
DBP_Ehret2016	Metaanalysis_hbw_all	DBP	hbw_all	0.0125278	0.000555618	TRUE	2.2941e-196
DBP_Ehret2016	Metaanalysis_induction	DBP	induction	0.0109866	0.000656139	TRUE	3.26164e-89
DBP_Ehret2016	Metaanalysis_lbw_all	DBP	lbw_all	0.0128357	0.000597921	TRUE	2.21835e-203
DBP_Ehret2016	Metaanalysis_lga	DBP	lga	0.0101381	0.0012663	TRUE	2.43746e-61
DBP_Ehret2016	Metaanalysis_lowapgar1	DBP	lowapgar1	0.010493	0.000409849	TRUE	1.36867e-89
DBP_Ehret2016	Metaanalysis_lowapgar5	DBP	lowapgar5	0.0116934	0.000504338	TRUE	2.15781e-89
DBP_Ehret2016	Metaanalysis_misc_subsamp	DBP	misc_subsamp	0.0124305	0.000138163	TRUE	0
DBP_Ehret2016	Metaanalysis_nicu	DBP	nicu	0.0115974	0.000733461	TRUE	1.37214e-81
DBP_Ehret2016	Metaanalysis_posttb_all	DBP	posttb_all	0.0133838	0.000186488	TRUE	0
DBP_Ehret2016	Metaanalysis_pretb_all	DBP	pretb_all	0.0118382	0.000270001	TRUE	1.64414e-220
DBP_Ehret2016	Metaanalysis_pretb_subsamp	DBP	pretb_subsamp	0.012309	0.000265148	TRUE	8.6325e-227
DBP_Ehret2016	Metaanalysis_r_misc_subsamp	DBP	r_misc_subsamp	0.0127123	0.000112104	TRUE	2.53002e-283
DBP_Ehret2016	Metaanalysis_rup_memb	DBP	rup_memb	0.0120311	0.000173093	TRUE	7.12954e-249
DBP_Ehret2016	Metaanalysis_s_misc_subsamp	DBP	s_misc_subsamp	0.0130933	0.000242604	TRUE	2.39394e-232
DBP_Ehret2016	Metaanalysis_sb_subsamp	DBP	sb_subsamp	0.0128097	0.000176748	TRUE	5.10735e-223
DBP_Ehret2016	Metaanalysis_sga	DBP	sga	0.011213	0.00089973	TRUE	8.31818e-83
DBP_Ehret2016	Metaanalysis_vpretb_all	DBP	vpretb_all	0.0113164	0.000443071	TRUE	1.8539e-91
DBP_Ehret2016	Metaanalysis_zbw_all	DBP	zbw_all	0.0122419	0.00186608	TRUE	1.33256e-119
DBP_Keaton2024	Metaanalysis_cs	DBP	cs	0.0382611	0.00304523	TRUE	0
DBP_Keaton2024	Metaanalysis_depr_subsamp	DBP	depr_subsamp	0.0375647	0.00585206	TRUE	2.54402e-289
DBP_Keaton2024	Metaanalysis_el_cs	DBP	el_cs	0.0355048	0.00555353	TRUE	3.20647e-235
DBP_Keaton2024	Metaanalysis_em_cs	DBP	em_cs	0.0346384	0.00551338	TRUE	4.14082e-234
DBP_Keaton2024	Metaanalysis_ga_all	DBP	ga_all	0.0395838	0.00425082	TRUE	0
DBP_Keaton2024	Metaanalysis_gdm_subsamp	DBP	gdm_subsamp	0.0385766	0.00106013	TRUE	0
DBP_Keaton2024	Metaanalysis_hbw_all	DBP	hbw_all	0.039214	0.00269253	TRUE	0
DBP_Keaton2024	Metaanalysis_induction	DBP	induction	0.0345543	0.00617952	TRUE	7.01553e-226
DBP_Keaton2024	Metaanalysis_lbw_all	DBP	lbw_all	0.0398083	0.00337347	TRUE	0
DBP_Keaton2024	Metaanalysis_lga	DBP	lga	0.0338272	0.00628914	TRUE	4.62907e-217
DBP_Keaton2024	Metaanalysis_lowapgar1	DBP	lowapgar1	0.0348281	0.00539427	TRUE	3.16704e-230
DBP_Keaton2024	Metaanalysis_lowapgar5	DBP	lowapgar5	0.0377611	0.00551378	TRUE	1.77671e-227
DBP_Keaton2024	Metaanalysis_misc_subsamp	DBP	misc_subsamp	0.0390395	0.0012621	TRUE	0
DBP_Keaton2024	Metaanalysis_nicu	DBP	nicu	0.0342857	0.00558165	TRUE	3.27392e-199
DBP_Keaton2024	Metaanalysis_posttb_all	DBP	posttb_all	0.0387198	0.00175202	TRUE	0
DBP_Keaton2024	Metaanalysis_pretb_all	DBP	pretb_all	0.0385646	0.00231127	TRUE	0
DBP_Keaton2024	Metaanalysis_pretb_subsamp	DBP	pretb_subsamp	0.0390636	0.00223539	TRUE	0
DBP_Keaton2024	Metaanalysis_r_misc_subsamp	DBP	r_misc_subsamp	0.038807	0.00161727	TRUE	0
DBP_Keaton2024	Metaanalysis_rup_memb	DBP	rup_memb	0.0398016	0.00191084	TRUE	0
DBP_Keaton2024	Metaanalysis_s_misc_subsamp	DBP	s_misc_subsamp	0.0390457	0.0021965	TRUE	0
DBP_Keaton2024	Metaanalysis_sb_subsamp	DBP	sb_subsamp	0.0399048	0.00246386	TRUE	0
DBP_Keaton2024	Metaanalysis_sga	DBP	sga	0.0354336	0.00592097	TRUE	1.395e-245
DBP_Keaton2024	Metaanalysis_vpretb_all	DBP	vpretb_all	0.0365977	0.00635741	TRUE	7.18743e-205
DBP_Keaton2024	Metaanalysis_zbw_all	DBP	zbw_all	0.0392727	0.00728576	TRUE	0
SBP_Ehret2016	Metaanalysis_cs	SBP	cs	0.0135734	0.000275818	TRUE	2.33816e-234
SBP_Ehret2016	Metaanalysis_depr_subsamp	SBP	depr_subsamp	0.0125547	0.000852722	TRUE	2.62133e-104
SBP_Ehret2016	Metaanalysis_el_cs	SBP	el_cs	0.0120783	0.000481998	TRUE	1.35561e-103
SBP_Ehret2016	Metaanalysis_em_cs	SBP	em_cs	0.011901	0.000456126	TRUE	1.36423e-105
SBP_Ehret2016	Metaanalysis_ga_all	SBP	ga_all	0.0138463	0.000307852	TRUE	6.41639e-224
SBP_Ehret2016	Metaanalysis_gdm_subsamp	SBP	gdm_subsamp	0.0127803	8.21223e-05	TRUE	0
SBP_Ehret2016	Metaanalysis_hbw_all	SBP	hbw_all	0.0133672	0.000644033	TRUE	1.25108e-204
SBP_Ehret2016	Metaanalysis_induction	SBP	induction	0.0118467	0.000736824	TRUE	4.70606e-95
SBP_Ehret2016	Metaanalysis_lbw_all	SBP	lbw_all	0.0132226	0.000591627	TRUE	2.06343e-211
SBP_Ehret2016	Metaanalysis_lga	SBP	lga	0.010863	0.00135188	TRUE	6.75485e-66
SBP_Ehret2016	Metaanalysis_lowapgar1	SBP	lowapgar1	0.0120669	0.000555229	TRUE	6.40967e-99
SBP_Ehret2016	Metaanalysis_lowapgar5	SBP	lowapgar5	0.0124055	0.000476453	TRUE	1.62449e-97
SBP_Ehret2016	Metaanalysis_misc_subsamp	SBP	misc_subsamp	0.0137979	0.000141364	TRUE	0
SBP_Ehret2016	Metaanalysis_nicu	SBP	nicu	0.0123155	0.000943296	TRUE	5.72142e-81
SBP_Ehret2016	Metaanalysis_posttb_all	SBP	posttb_all	0.0139067	0.000230074	TRUE	0
SBP_Ehret2016	Metaanalysis_pretb_all	SBP	pretb_all	0.0130682	0.000265879	TRUE	1.00719e-247
SBP_Ehret2016	Metaanalysis_pretb_subsamp	SBP	pretb_subsamp	0.0131426	0.000256941	TRUE	1.27736e-245
SBP_Ehret2016	Metaanalysis_r_misc_subsamp	SBP	r_misc_subsamp	0.0137789	0.000153346	TRUE	3.02891e-299
SBP_Ehret2016	Metaanalysis_rup_memb	SBP	rup_memb	0.0128791	0.000208993	TRUE	8.57179e-262
SBP_Ehret2016	Metaanalysis_s_misc_subsamp	SBP	s_misc_subsamp	0.0137529	0.000244061	TRUE	1.16139e-244
SBP_Ehret2016	Metaanalysis_sb_subsamp	SBP	sb_subsamp	0.013169	0.000277298	TRUE	6.82125e-215
SBP_Ehret2016	Metaanalysis_sga	SBP	sga	0.011983	0.0011082	TRUE	1.49526e-83
SBP_Ehret2016	Metaanalysis_vpretb_all	SBP	vpretb_all	0.0120709	0.000507456	TRUE	8.64516e-96
SBP_Ehret2016	Metaanalysis_zbw_all	SBP	zbw_all	0.0129593	0.00205457	TRUE	2.30141e-123
SBP_Keaton2024	Metaanalysis_cs	SBP	cs	0.0410797	0.00338753	TRUE	0
SBP_Keaton2024	Metaanalysis_depr_subsamp	SBP	depr_subsamp	0.0395538	0.00595559	TRUE	0
SBP_Keaton2024	Metaanalysis_el_cs	SBP	el_cs	0.036911	0.00578012	TRUE	2.96527e-244
SBP_Keaton2024	Metaanalysis_em_cs	SBP	em_cs	0.0382428	0.00600184	TRUE	2.50326e-261
SBP_Keaton2024	Metaanalysis_ga_all	SBP	ga_all	0.0422694	0.00451064	TRUE	0
SBP_Keaton2024	Metaanalysis_gdm_subsamp	SBP	gdm_subsamp	0.0402133	0.00106019	TRUE	0
SBP_Keaton2024	Metaanalysis_hbw_all	SBP	hbw_all	0.0418296	0.00308774	TRUE	0
SBP_Keaton2024	Metaanalysis_induction	SBP	induction	0.0368342	0.00580488	TRUE	1.49312e-262
SBP_Keaton2024	Metaanalysis_lbw_all	SBP	lbw_all	0.0416224	0.00344557	TRUE	0
SBP_Keaton2024	Metaanalysis_lga	SBP	lga	0.0371144	0.00771684	TRUE	1.25574e-218
SBP_Keaton2024	Metaanalysis_lowapgar1	SBP	lowapgar1	0.0371525	0.00576221	TRUE	1.96752e-245
SBP_Keaton2024	Metaanalysis_lowapgar5	SBP	lowapgar5	0.0401756	0.00623398	TRUE	3.23603e-233
SBP_Keaton2024	Metaanalysis_misc_subsamp	SBP	misc_subsamp	0.0411924	0.00133944	TRUE	0
SBP_Keaton2024	Metaanalysis_nicu	SBP	nicu	0.0371474	0.00644944	TRUE	6.95201e-207
SBP_Keaton2024	Metaanalysis_posttb_all	SBP	posttb_all	0.0413109	0.00186434	TRUE	0
SBP_Keaton2024	Metaanalysis_pretb_all	SBP	pretb_all	0.0412069	0.00229966	TRUE	0
SBP_Keaton2024	Metaanalysis_pretb_subsamp	SBP	pretb_subsamp	0.0415855	0.00238619	TRUE	0
SBP_Keaton2024	Metaanalysis_r_misc_subsamp	SBP	r_misc_subsamp	0.0409352	0.00171858	TRUE	0
SBP_Keaton2024	Metaanalysis_rup_memb	SBP	rup_memb	0.0410679	0.00208484	TRUE	0
SBP_Keaton2024	Metaanalysis_s_misc_subsamp	SBP	s_misc_subsamp	0.041549	0.00255858	TRUE	0
SBP_Keaton2024	Metaanalysis_sb_subsamp	SBP	sb_subsamp	0.0418104	0.00267686	TRUE	0
SBP_Keaton2024	Metaanalysis_sga	SBP	sga	0.0368465	0.00655515	TRUE	2.02883e-244
SBP_Keaton2024	Metaanalysis_vpretb_all	SBP	vpretb_all	0.0386083	0.00654112	TRUE	5.732e-220
SBP_Keaton2024	Metaanalysis_zbw_all	SBP	zbw_all	0.0407704	0.00814632	TRUE	0

## Sheet: ST8. Heterogeneity
Supplementary table 8. Heterogeneity test for the genetically predicted effects of maternal blood pressure on adverse perinatal outcomes.
Group	Exposure	Outcome	Q	Q_df	Q_pval	Type	Priority
Continuous outcomes	SBP	Birth weight	1779.46	502	3.48743e-142	continuous	secondary
Continuous outcomes	DBP	Birth weight	1599.49	465	2.63147e-124	continuous	secondary
Offspring birth outcomes	DBP	Low birth weight	782.76	469	4.14313e-18	binary	primary
Continuous outcomes	SBP	Gestational age	819.088	510	9.10113e-17	continuous	secondary
Continuous outcomes	DBP	Gestational age	741.034	462	2.74661e-15	continuous	secondary
Maternal morbidity outcomes	DBP	Gestational diabetes	713.38	442	4.45156e-15	binary	primary
Offspring birth outcomes	SBP	Low birth weight	773.586	506	1.59947e-13	binary	primary
Labour outcomes	SBP	Caesarean section	731.045	493	1.567e-11	binary	primary
Offspring birth outcomes	SBP	Large for gestational age	680.48	455	3.32418e-11	binary	primary
Maternal morbidity outcomes	SBP	Gestational diabetes	703.086	490	8.00149e-10	binary	primary
Offspring birth outcomes	SBP	High birth weight	714.648	505	2.09388e-09	binary	primary
Offspring birth outcomes	SBP	Post-term birth	709.621	501	2.18726e-09	binary	primary
Labour outcomes	DBP	Caesarean section	625.646	441	1.5442e-08	binary	primary
Offspring birth outcomes	DBP	Post-term birth	618.734	459	8.66966e-07	binary	primary
Labour outcomes	DBP	Induction of labour	533.303	402	1.17878e-05	binary	primary
Offspring birth outcomes	DBP	High birth weight	599.611	463	1.79477e-05	binary	primary
Offspring birth outcomes	DBP	Large for gestational age	526.062	404	3.9445e-05	binary	primary
Offspring birth outcomes	SBP	Small for gestational age	581.733	456	5.80637e-05	binary	primary
Pregnancy loss outcomes	SBP	Miscarriage	609.463	501	0.00062525	binary	primary
Offspring birth outcomes	DBP	Small for gestational age	512.504	414	0.000670899	binary	primary
Offspring birth outcomes	DBP	Pre-term birth	552.324	451	0.000758107	binary	primary
Offspring birth outcomes	SBP	Pre-term birth	601.012	496	0.000830369	binary	primary
Offspring birth outcomes	SBP	Spontaneous pre-term birth	603.129	505	0.00170376	binary	secondary
Pregnancy loss outcomes	DBP	Miscarriage	542.895	459	0.00417072	binary	primary
Maternal morbidity outcomes	DBP	Perinatal depression	517.42	436	0.00433995	binary	primary
Labour outcomes	SBP	Rupture of membranes	583.787	499	0.00514104	binary	primary
Offspring birth outcomes	DBP	Spontaneous pre-term birth	534.655	459	0.00834771	binary	secondary
Maternal morbidity outcomes	SBP	Perinatal depression	556.323	482	0.0106689	binary	primary
Pregnancy loss outcomes	SBP	Sporadic miscarriage	571.946	502	0.0164475	binary	secondary
Labour outcomes	SBP	Emergency C-section	514.037	460	0.0411061	binary	secondary
Labour outcomes	DBP	Emergency C-section	464.8	414	0.0426326	binary	secondary
Labour outcomes	SBP	Induction of labour	502.258	450	0.0444963	binary	primary
Labour outcomes	DBP	Elective C-section	455.889	408	0.0506974	binary	secondary
Labour outcomes	DBP	Rupture of membranes	510.785	464	0.0656862	binary	primary
Labour outcomes	SBP	Elective C-section	483.519	449	0.125947	binary	secondary
Offspring birth outcomes	DBP	Low Apgar score at 1 minute	439.224	407	0.130468	binary	primary
Offspring birth outcomes	SBP	Low Apgar score at 1 minute	480.806	452	0.168398	binary	primary
Pregnancy loss outcomes	SBP	Recurrent miscarriage	522.893	496	0.194905	binary	secondary
Offspring birth outcomes	SBP	NICU admission	464.045	441	0.216164	binary	primary
Pregnancy loss outcomes	SBP	Stillbirth	530.225	509	0.249197	binary	primary
Offspring birth outcomes	DBP	Very pre-term birth	441.242	423	0.26069	binary	secondary
Offspring birth outcomes	SBP	Very pre-term birth	477.39	464	0.323757	binary	secondary
Pregnancy loss outcomes	DBP	Sporadic miscarriage	473.838	463	0.353723	binary	secondary
Pregnancy loss outcomes	DBP	Stillbirth	467.886	469	0.505842	binary	primary
Pregnancy loss outcomes	DBP	Recurrent miscarriage	455.261	458	0.527366	binary	secondary
Offspring birth outcomes	DBP	NICU admission	385.66	396	0.635672	binary	primary
Offspring birth outcomes	SBP	Low Apgar score at 5 minutes	431	486	0.965149	binary	primary
Offspring birth outcomes	DBP	Low Apgar score at 5 minutes	378.887	437	0.979198	binary	primary

## Sheet: ST9.MREgger_intercept
Supplementary table 9. MR-Egger intercept test for the genetically predicted effects of maternal blood pressure on adverse perinatal outcomes.
Group	Exposure	Outcome	Egger_intercept	se	pval	Type	Priority
Offspring birth outcomes	DBP	Large for gestational age	0.00690071	0.00258454	0.00789213	binary	primary
Maternal morbidity outcomes	DBP	Gestational diabetes	0.00450796	0.00177187	0.0112933	binary	primary
Offspring birth outcomes	DBP	High birth weight	0.006828	0.00285918	0.0173368	binary	primary
Labour outcomes	SBP	Induction of labour	-0.00431563	0.0019187	0.0249803	binary	primary
Pregnancy loss outcomes	SBP	Recurrent miscarriage	-0.00552532	0.00247159	0.0258279	binary	secondary
Offspring birth outcomes	SBP	Low Apgar score at 5 minutes	-0.0142388	0.00654447	0.0300597	binary	primary
Continuous outcomes	DBP	Birth weight	0.00147363	0.000702655	0.0365132	continuous	secondary
Offspring birth outcomes	DBP	Low Apgar score at 5 minutes	-0.0145699	0.00699199	0.0377599	binary	primary
Offspring birth outcomes	DBP	Very pre-term birth	-0.0119833	0.00624847	0.0558103	binary	secondary
Maternal morbidity outcomes	SBP	Gestational diabetes	0.00282277	0.00160228	0.0787415	binary	primary
Offspring birth outcomes	DBP	Low birth weight	-0.0029307	0.00193205	0.129969	binary	primary
Offspring birth outcomes	DBP	NICU admission	-0.0040159	0.00271808	0.140345	binary	primary
Offspring birth outcomes	SBP	Large for gestational age	0.00372859	0.00262881	0.156772	binary	primary
Offspring birth outcomes	DBP	Post-term birth	-0.00213505	0.00157514	0.175937	binary	primary
Continuous outcomes	SBP	Birth weight	0.000909875	0.000684544	0.184397	continuous	secondary
Offspring birth outcomes	SBP	Low Apgar score at 1 minute	-0.00395627	0.00302312	0.191312	binary	primary
Offspring birth outcomes	SBP	Spontaneous pre-term birth	-0.00199978	0.00164811	0.225553	binary	secondary
Pregnancy loss outcomes	SBP	Sporadic miscarriage	-0.0011288	0.000973634	0.24686	binary	secondary
Offspring birth outcomes	SBP	Low birth weight	-0.00192677	0.00176926	0.276663	binary	primary
Continuous outcomes	DBP	Gestational age	-0.0010689	0.00104733	0.307983	continuous	secondary
Offspring birth outcomes	SBP	Pre-term birth	-0.00166435	0.00163134	0.308117	binary	primary
Pregnancy loss outcomes	DBP	Recurrent miscarriage	-0.00255042	0.00253043	0.314038	binary	secondary
Pregnancy loss outcomes	SBP	Stillbirth	-0.00235228	0.00245298	0.338042	binary	primary
Offspring birth outcomes	SBP	Very pre-term birth	0.00552168	0.00585642	0.346253	binary	secondary
Labour outcomes	DBP	Induction of labour	-0.00209053	0.00226981	0.357598	binary	primary
Pregnancy loss outcomes	SBP	Miscarriage	-0.000700829	0.000791258	0.376197	binary	primary
Offspring birth outcomes	SBP	NICU admission	0.00207491	0.00257309	0.420455	binary	primary
Labour outcomes	DBP	Emergency C-section	-0.00165852	0.00254414	0.514831	binary	secondary
Offspring birth outcomes	SBP	High birth weight	0.00180163	0.00279493	0.519475	binary	primary
Offspring birth outcomes	DBP	Spontaneous pre-term birth	0.0010168	0.00174326	0.559995	binary	secondary
Labour outcomes	SBP	Elective C-section	-0.00154942	0.00277683	0.577134	binary	secondary
Labour outcomes	DBP	Elective C-section	-0.00160794	0.00298478	0.590379	binary	secondary
Maternal morbidity outcomes	SBP	Perinatal depression	-0.000905133	0.00171429	0.597748	binary	primary
Maternal morbidity outcomes	DBP	Perinatal depression	0.000966812	0.00184775	0.601075	binary	primary
Offspring birth outcomes	DBP	Small for gestational age	-0.00146354	0.00281427	0.603313	binary	primary
Offspring birth outcomes	SBP	Post-term birth	0.000751299	0.00149732	0.616055	binary	primary
Labour outcomes	SBP	Rupture of membranes	-0.000635421	0.00149905	0.671834	binary	primary
Continuous outcomes	SBP	Gestational age	0.000317774	0.000967469	0.7427	continuous	secondary
Labour outcomes	DBP	Caesarean section	-0.000436717	0.00150262	0.771465	binary	primary
Offspring birth outcomes	DBP	Low Apgar score at 1 minute	-0.000951788	0.00328922	0.772449	binary	primary
Pregnancy loss outcomes	DBP	Miscarriage	0.000202817	0.00082663	0.806292	binary	primary
Labour outcomes	DBP	Rupture of membranes	0.000359226	0.0015415	0.815836	binary	primary
Labour outcomes	SBP	Caesarean section	0.000190173	0.00144467	0.895325	binary	primary
Pregnancy loss outcomes	DBP	Stillbirth	0.00032386	0.00251097	0.89743	binary	primary
Offspring birth outcomes	SBP	Small for gestational age	0.000296399	0.00274716	0.914128	binary	primary
Pregnancy loss outcomes	DBP	Sporadic miscarriage	-7.15437e-05	0.000984248	0.942085	binary	secondary
Offspring birth outcomes	DBP	Pre-term birth	-7.79605e-05	0.00176325	0.964753	binary	primary
Labour outcomes	SBP	Emergency C-section	-6.48166e-05	0.00236421	0.97814	binary	secondary

## Sheet: ST10.MVMR
Supplementary table 10. Multivariable MR for the genetically predicted effects of maternal blood pressure on adverse perinatal outcomes, accounting for body mass index, height, years of education, and age at first birth.
group	exposure	Outcome	method	N_SNPs	Conditional F-statistic	Qstat	Qpval	b	se	pval	type	priority
Continuous outcomes	dbp	Birth weight	MVMR	437	28.0488	1394.46	1.19736e-91	-0.145692	0.0168852	9.46389e-17	continuous	secondary
Continuous outcomes	dbp	Gestational age	MVMR	437	28.6311	749.839	8.9241e-15	-0.143951	0.0254632	2.71939e-08	continuous	secondary
Labour outcomes	dbp	Caesarean section	MVMR	423	30.1981	585.258	5.71174e-05	-0.032452	0.0352774	0.358103	binary	primary
Labour outcomes	dbp	Elective C-section	MVMR	393	24.4829	468.338	0.0447093	0.156041	0.0737984	0.0350698	binary	secondary
Labour outcomes	dbp	Emergency C-section	MVMR	396	32.1262	444.304	0.271903	-0.0498793	0.0598559	0.405128	binary	secondary
Maternal morbidity outcomes	dbp	Gestational diabetes	MVMR	428	29.6501	718.17	4.824e-13	0.0755027	0.0428061	0.0784144	binary	primary
Offspring birth outcomes	dbp	High birth weight	MVMR	437	31.032	595.859	0.000165712	-0.229096	0.0692332	0.00100685	binary	primary
Labour outcomes	dbp	Induction of labour	MVMR	385	28.5852	529.68	5.82829e-05	0.170973	0.055187	0.00208164	binary	primary
Offspring birth outcomes	dbp	Large for gestational age	MVMR	387	23.2262	517.582	0.000440237	-0.192015	0.062372	0.00221789	binary	primary
Offspring birth outcomes	dbp	Low Apgar score at 1 minute	MVMR	393	28.5155	455.663	0.124647	-0.0314501	0.0793918	0.692203	binary	primary
Offspring birth outcomes	dbp	Low Apgar score at 5 minutes	MVMR	420	23.3008	400.475	0.963678	-0.0196326	0.159164	0.901886	binary	primary
Offspring birth outcomes	dbp	Low birth weight	MVMR	442	24.1819	698.652	2.00039e-10	0.404278	0.0460319	2.83579e-17	binary	primary
Pregnancy loss outcomes	dbp	Miscarriage	MVMR	432	34.4443	522.471	0.0411663	0.0366731	0.0198396	0.065162	binary	primary
Offspring birth outcomes	dbp	NICU admission	MVMR	380	20.6887	392.936	0.719388	0.153386	0.0647682	0.0183353	binary	primary
Maternal morbidity outcomes	dbp	Perinatal depression	MVMR	414	22.7049	524.032	0.00752742	0.0247983	0.0449584	0.581509	binary	primary
Offspring birth outcomes	dbp	Post-term birth	MVMR	438	29.6159	664.121	1.67567e-08	-0.111299	0.0394307	0.00496265	binary	primary
Offspring birth outcomes	dbp	Pre-term birth	MVMR	431	26.7863	558.68	0.00181632	0.168006	0.0428606	0.000101912	binary	primary
Pregnancy loss outcomes	dbp	Recurrent miscarriage	MVMR	431	34.4291	435.693	0.869818	0.0955721	0.0608099	0.116702	binary	secondary
Labour outcomes	dbp	Rupture of membranes	MVMR	439	29.4415	519.344	0.098531	-0.0383665	0.0372699	0.303799	binary	primary
Offspring birth outcomes	dbp	Small for gestational age	MVMR	399	25.411	512.337	0.00344933	0.156751	0.0679479	0.0215332	binary	primary
Offspring birth outcomes	dbp	Spontaneous pre-term birth	MVMR	436	27.8417	533.386	0.0243768	0.153164	0.0423122	0.000326639	binary	secondary
Pregnancy loss outcomes	dbp	Sporadic miscarriage	MVMR	433	26.9713	468.367	0.512595	0.0523208	0.0242138	0.0312157	binary	secondary
Pregnancy loss outcomes	dbp	Stillbirth	MVMR	442	24.7674	466.446	0.662784	0.0320973	0.0612382	0.600424	binary	primary
Offspring birth outcomes	dbp	Very pre-term birth	MVMR	406	23.1733	480.588	0.073474	0.351705	0.15694	0.0255253	binary	secondary
Continuous outcomes	sbp	Birth weight	MVMR	473	22.292	1371.99	2.32861e-80	-0.11985	0.0100238	3.23169e-29	continuous	secondary
Continuous outcomes	sbp	Gestational age	MVMR	483	21.2675	826.077	2.6106e-16	-0.0989764	0.0155429	4.21056e-10	continuous	secondary
Labour outcomes	sbp	Caesarean section	MVMR	471	20.012	653.093	1.17076e-05	0.00339389	0.0215981	0.875198	binary	primary
Labour outcomes	sbp	Elective C-section	MVMR	433	19.721	491.815	0.132895	0.0742991	0.044641	0.0967211	binary	secondary
Labour outcomes	sbp	Emergency C-section	MVMR	439	18.1897	467.126	0.528766	0.0569729	0.03551	0.109292	binary	secondary
Maternal morbidity outcomes	sbp	Gestational diabetes	MVMR	466	22.0559	686.398	1.05288e-07	0.0832046	0.0249283	0.000906879	binary	primary
Offspring birth outcomes	sbp	High birth weight	MVMR	475	22.2	662.692	1.09861e-05	-0.254802	0.0428083	4.89198e-09	binary	primary
Labour outcomes	sbp	Induction of labour	MVMR	430	19.4231	491.266	0.116308	0.106576	0.0308565	0.000604093	binary	primary
Offspring birth outcomes	sbp	Large for gestational age	MVMR	434	17.4581	613.16	2.86057e-06	-0.137183	0.0391095	0.000496157	binary	primary
Offspring birth outcomes	sbp	Low Apgar score at 1 minute	MVMR	433	17.4939	463.467	0.472045	0.0267806	0.0466748	0.566402	binary	primary
Offspring birth outcomes	sbp	Low Apgar score at 5 minutes	MVMR	465	17.9095	439.2	0.972612	0.0530903	0.0976068	0.586739	binary	primary
Offspring birth outcomes	sbp	Low birth weight	MVMR	476	21.6341	698.39	8.53287e-08	0.298147	0.0272083	2.95979e-25	binary	primary
Pregnancy loss outcomes	sbp	Miscarriage	MVMR	471	23.4954	579.146	0.0143705	0.0016164	0.0123601	0.896004	binary	primary
Offspring birth outcomes	sbp	NICU admission	MVMR	423	14.9874	461.608	0.379687	0.106429	0.0407594	0.00932239	binary	primary
Maternal morbidity outcomes	sbp	Perinatal depression	MVMR	461	17.7038	567.675	0.0129913	0.0191098	0.0271155	0.481294	binary	primary
Offspring birth outcomes	sbp	Post-term birth	MVMR	474	23.0312	693.768	9.97365e-08	-0.0626366	0.0235676	0.00811293	binary	primary
Offspring birth outcomes	sbp	Pre-term birth	MVMR	471	22.3937	593.734	0.0038585	0.0995995	0.0256709	0.000118331	binary	primary
Pregnancy loss outcomes	sbp	Recurrent miscarriage	MVMR	468	23.9198	497.801	0.606293	-0.0190755	0.038525	0.620711	binary	secondary
Labour outcomes	sbp	Rupture of membranes	MVMR	474	22.2722	580.356	0.0223612	-0.0178497	0.0234511	0.446918	binary	primary
Offspring birth outcomes	sbp	Small for gestational age	MVMR	436	19.2584	553.079	0.00332997	0.138886	0.0422065	0.00107527	binary	primary
Offspring birth outcomes	sbp	Spontaneous pre-term birth	MVMR	477	20.8742	574.181	0.0293602	0.0876136	0.0256478	0.000685817	binary	secondary
Pregnancy loss outcomes	sbp	Sporadic miscarriage	MVMR	473	20.1113	569.174	0.035433	0.0100118	0.0155687	0.520466	binary	secondary
Pregnancy loss outcomes	sbp	Stillbirth	MVMR	481	19.5591	531.587	0.341558	-0.00119805	0.0386987	0.975314	binary	primary
Offspring birth outcomes	sbp	Very pre-term birth	MVMR	444	18.3474	491.244	0.293667	0.314016	0.0936968	0.000868017	binary	secondary

[truncated: 1 more sheets: ST11.WLM]
